# Supplementary material for: N′-[(E)-(3-Fluoro­pyridin-2-yl)methyl­idene]benzohydrazide monohydrate
Source: Acta Crystallogr Sect E Struct Rep Online. 2012 Aug 15;68(Pt 9):o2709. doi: 10.1107/S1600536812035179 (PMC3435726; doi:10.1107/S1600536812035179)
Supplement: Supplementary file 1 [file e-68-o2709-sup1.cif]

##############################################################################
#                                                                            #
# This CIF contains the data in a paper accepted for publication in          #
# Acta Crystallographica Section E. It conforms to the requirements of       #
# Notes for Authors for Acta Crystallographica Section E, and has been       #
# peer reviewed under the auspices of the IUCr Commission on Journals.       #
#                                                                            #
# Full details of the Crystallographic Information File format               #
# are given in the paper "The Crystallographic Information File (CIF):       #
# a New Standard Archive File for Crystallography" by S. R. Hall, F. H.      #
# Allen and I. D. Brown [Acta Cryst. (1991), A47, 655-685].                  #
#                                                                            #
# The current version of the core CIF dictionary is obtainable from          #
# ftp://ftp.iucr.org/pub/cif_core.dic.                                       #
#                                                                            #
# Software is freely available for graphical display of the structure(s)     #
# in this CIF. For information consult the CIF software page                 #
# http://www.iucr.org/resources/cif/software.                                #
#                                                                            #
# This file may be used for bona fide research purposes within the           #
# scientific community so long as proper attribution is given to the journal # 
# article from which it was obtained.                                        #
#                                                                            #
##############################################################################
data_global
_audit_creation_method     SHELXL-97
_journal_data_validation_number     ?
_journal_date_recd_electronic     2012-07-10
_journal_date_accepted     2012-08-08
_journal_name_full     'Acta Crystallographica, Section E'
_journal_year     2012
_journal_volume     68
_journal_issue      9
_journal_page_first     o2709
_journal_page_last     o2709
_journal_paper_category     QO
_journal_paper_doi     10.1107/S1600536812035179
_journal_coeditor_code     ZL2494
_publ_contact_author_name     'M. Sithambaresan'
_publ_contact_author_address
;
Department of Chemistry
Faculty of Science
Eastern University
Chenkalady
Sri Lanka
;
_publ_contact_author_email     'eesans@yahoo.com'
_publ_contact_author_fax     '94-65-2240758'
_publ_contact_author_phone     '94-65-2240755'
_publ_section_title
;
<i>N</i>'-[(<i>E</i>)-(3-Fluoropyridin-2-yl)methylidene]benzohydrazide
monohydrate
;
loop_
    _publ_author_name
    _publ_author_address
    'Yamuna Nair'
;
      Department of Chemical Oceanography
      Cochin University of Science and Technology
      Lakeside Campus
      Kochi 682 016
      India
;
    'M. Sithambaresan'
;
      Department of Chemistry
      Faculty of Science
      Eastern University, Sri Lanka
      Chenkalady
      Sri Lanka
;
    'M. R. Prathapachandra Kurup'
;
      Department of Applied Chemistry
      Cochin University of Science and Technology
      Kochi 682 022
      India
;
data_I
_audit_creation_method     SHELXL-97
_chemical_name_systematic
;
<i>N</i>'-[(<i>E</i>)-(3-Fluoropyridin-2-yl)methylidene]benzohydrazide
monohydrate
;
_chemical_name_common     ?
_chemical_formula_moiety     'C13 H10 F N3 O, H2 O'
_chemical_formula_sum     'C13 H12 F N3 O2'
_chemical_formula_iupac     'C13 H10 F N3 O, H2 O'
_chemical_formula_weight     261.26
_chemical_melting_point     ?
_symmetry_cell_setting     orthorhombic
_symmetry_space_group_name_H-M     'P b c a'
_symmetry_space_group_name_Hall     '-P 2ac 2ab'
loop_
    _symmetry_equiv_pos_as_xyz
    'x, y, z'
    'x+1/2, -y+1/2, -z'
    '-x, y+1/2, -z+1/2'
    '-x+1/2, -y, z+1/2'
    '-x, -y, -z'
    '-x-1/2, y-1/2, z'
    'x, -y-1/2, z-1/2'
    'x-1/2, y, -z-1/2'
_cell_length_a     8.2540(4)
_cell_length_b     11.5489(4)
_cell_length_c     26.1962(11)
_cell_angle_alpha     90.00
_cell_angle_beta     90.00
_cell_angle_gamma     90.00
_cell_volume     2497.14(18)
_cell_formula_units_Z     8
_cell_measurement_reflns_used     9884
_cell_measurement_theta_min     5.834
_cell_measurement_theta_max     54.449
_cell_measurement_temperature     296(2)
_exptl_crystal_description     block
_exptl_crystal_colour     colorless
_exptl_crystal_size_max     0.35
_exptl_crystal_size_mid     0.30
_exptl_crystal_size_min     0.25
_exptl_crystal_density_diffrn     1.390
_exptl_crystal_density_meas     ?
_exptl_crystal_density_method     'not measured'
_exptl_crystal_F_000     1088
_exptl_absorpt_coefficient_mu     0.106
_exptl_absorpt_correction_type     multi-scan
_exptl_absorpt_process_details     '(SADABS; Bruker, 2004)'
_exptl_absorpt_correction_T_min     0.9637
_exptl_absorpt_correction_T_max     0.9739
_exptl_special_details     ?
_diffrn_ambient_temperature     296(2)
_diffrn_radiation_type     MoK\a
_diffrn_radiation_wavelength     0.71073
_diffrn_radiation_source     'fine-focus sealed tube'
_diffrn_radiation_monochromator     graphite
_diffrn_measurement_device_type     'Bruker Kappa APEXII CCD'
_diffrn_measurement_method     '\w and \f scan'
_diffrn_detector_area_resol_mean     ?
_diffrn_reflns_number     34264
_diffrn_reflns_av_R_equivalents     0.0265
_diffrn_reflns_av_sigmaI/netI     0.0112
_diffrn_reflns_theta_min     3.11
_diffrn_reflns_theta_max     24.99
_diffrn_reflns_theta_full     24.99
_diffrn_measured_fraction_theta_max     0.999
_diffrn_measured_fraction_theta_full     0.999
_diffrn_reflns_limit_h_min     -9
_diffrn_reflns_limit_h_max     9
_diffrn_reflns_limit_k_min     -13
_diffrn_reflns_limit_k_max     13
_diffrn_reflns_limit_l_min     -31
_diffrn_reflns_limit_l_max     31
_diffrn_standards_number     ?
_diffrn_standards_interval_count     ?
_diffrn_standards_interval_time     ?
_diffrn_standards_decay_%     ?
_refine_special_details
;
Refinement of <i>F</i>^2^ against ALL reflections. The weighted <i>R</i>-factor
<i>wR</i> and goodness of fit <i>S</i> are based on <i>F</i>^2^, conventional
<i>R</i>-factors <i>R</i> are based on <i>F</i>, with <i>F</i> set to zero for
negative <i>F</i>^2^. The threshold expression of <i>F</i>^2^ >
\s(<i>F</i>^2^) is used only for calculating <i>R</i>-factors(gt) <i>etc</i>.
and is not relevant to the choice of reflections for refinement.
<i>R</i>-factors based on <i>F</i>^2^ are statistically about twice as large
as those based on <i>F</i>, and <i>R</i>- factors based on ALL data will be
even larger.
;
_reflns_number_total     2192
_reflns_number_gt     1817
_reflns_threshold_expression     I>2sigma(I)
_refine_ls_structure_factor_coef     Fsqd
_refine_ls_matrix_type     full
_refine_ls_R_factor_all     0.0408
_refine_ls_R_factor_gt     0.0319
_refine_ls_wR_factor_gt     0.0855
_refine_ls_wR_factor_ref     0.0962
_refine_ls_goodness_of_fit_ref     1.068
_refine_ls_restrained_S_all     1.068
_refine_ls_number_reflns     2190
_refine_ls_number_parameters     185
_refine_ls_number_restraints     0
_refine_ls_hydrogen_treatment     mixed
_refine_ls_weighting_scheme     calc
_refine_ls_weighting_details
         'calc w=1/[\s^2^(Fo^2^)+(0.0425P)^2^+0.6736P] where P=(Fo^2^+2Fc^2^)/3'
_atom_sites_solution_hydrogens     geom
_atom_sites_solution_primary     direct
_atom_sites_solution_secondary     difmap
_refine_ls_shift/su_max     0.001
_refine_ls_shift/su_mean     0.000
_refine_diff_density_max     0.181
_refine_diff_density_min     -0.131
_refine_ls_extinction_method     'SHELXL97 (Sheldrick, 2008)'
_refine_ls_extinction_coef     0.0073(8)
_refine_ls_extinction_expression
                                  'Fc^*^=kFc[1+0.001xFc^2^\l^3^/sin(2\q)]^-1/4^'
loop_
    _atom_type_symbol
    _atom_type_description
    _atom_type_scat_dispersion_real
    _atom_type_scat_dispersion_imag
    _atom_type_scat_source
    'C' 'C' 0.0033 0.0016
                         'International Tables Vol C Tables 4.2.6.8 and 6.1.1.4'
    'H' 'H' 0.0000 0.0000
                         'International Tables Vol C Tables 4.2.6.8 and 6.1.1.4'
    'N' 'N' 0.0061 0.0033
                         'International Tables Vol C Tables 4.2.6.8 and 6.1.1.4'
    'O' 'O' 0.0106 0.0060
                         'International Tables Vol C Tables 4.2.6.8 and 6.1.1.4'
    'F' 'F' 0.0171 0.0103
                         'International Tables Vol C Tables 4.2.6.8 and 6.1.1.4'
_computing_data_collection     'APEX2 (Bruker, 2004)'
_computing_cell_refinement     'APEX2 and SAINT (Bruker, 2004)'
_computing_data_reduction     'SAINT and XPREP (Bruker, 2004)'
_computing_structure_solution     'SHELXS97 (Sheldrick, 2008)'
_computing_structure_refinement     'SHELXL97 (Sheldrick, 2008)'
_computing_molecular_graphics
                      'ORTEP-3 (Farrugia, 1997) and DIAMOND (Brandenburg, 2010)'
_computing_publication_material
                        'SHELXL97 (Sheldrick, 2008) and publCIF (Westrip, 2010)'
loop_
    _atom_site_type_symbol
    _atom_site_label
    _atom_site_fract_x
    _atom_site_fract_y
    _atom_site_fract_z
    _atom_site_U_iso_or_equiv
    _atom_site_adp_type
    _atom_site_calc_flag
    _atom_site_refinement_flags
    _atom_site_occupancy
    _atom_site_symmetry_multiplicity
    _atom_site_disorder_assembly
    _atom_site_disorder_group
    F F1 0.75071(13) 0.87133(8) 1.09485(3) 0.0629(3) Uani d . 1 1 . .
    O O1 0.82638(15) 1.12491(9) 0.86590(4) 0.0561(3) Uani d . 1 1 . .
    O O1W 0.90084(17) 0.73757(10) 0.93534(6) 0.0600(3) Uani d . 1 1 . .
    N N1 0.60294(15) 1.12483(10) 1.03176(5) 0.0462(3) Uani d . 1 1 . .
    N N2 0.79363(14) 1.02906(10) 0.95707(4) 0.0413(3) Uani d . 1 1 . .
    N N3 0.88214(15) 0.97616(11) 0.91928(4) 0.0418(3) Uani d . 1 1 . .
    C C1 0.51707(19) 1.17020(13) 1.06961(6) 0.0514(4) Uani d . 1 1 . .
    H H1 0.4633 1.2397 1.0637 0.062 Uiso calc R 1 1 . .
    C C2 0.5032(2) 1.12006(14) 1.11710(6) 0.0562(4) Uani d . 1 1 . .
    H H2 0.4420 1.1552 1.1425 0.067 Uiso calc R 1 1 . .
    C C3 0.5812(2) 1.01773(15) 1.12616(6) 0.0557(4) Uani d . 1 1 . .
    H H3 0.5742 0.9811 1.1577 0.067 Uiso calc R 1 1 . .
    C C4 0.66988(18) 0.97122(13) 1.08709(5) 0.0444(4) Uani d . 1 1 . .
    C C5 0.68155(16) 1.02434(11) 1.04024(5) 0.0392(3) Uani d . 1 1 . .
    C C6 0.77636(17) 0.97353(12) 0.99866(5) 0.0416(3) Uani d . 1 1 . .
    H H6 0.8237 0.9010 1.0026 0.050 Uiso calc R 1 1 . .
    C C7 0.89290(17) 1.03168(12) 0.87370(5) 0.0416(3) Uani d . 1 1 . .
    C C8 0.99453(17) 0.97527(13) 0.83362(5) 0.0427(3) Uani d . 1 1 . .
    C C9 1.0457(2) 0.86099(14) 0.83555(6) 0.0543(4) Uani d . 1 1 . .
    H H9 1.0176 0.8148 0.8633 0.065 Uiso calc R 1 1 . .
    C C10 1.1385(2) 0.81533(17) 0.79643(6) 0.0664(5) Uani d . 1 1 . .
    H H10 1.1715 0.7384 0.7978 0.080 Uiso calc R 1 1 . .
    C C11 1.1819(2) 0.88324(18) 0.75569(7) 0.0692(5) Uani d . 1 1 . .
    H H11 1.2441 0.8522 0.7294 0.083 Uiso calc R 1 1 . .
    C C12 1.1337(2) 0.99666(18) 0.75360(6) 0.0650(5) Uani d . 1 1 . .
    H H12 1.1645 1.0427 0.7261 0.078 Uiso calc R 1 1 . .
    C C13 1.03959(19) 1.04278(15) 0.79213(6) 0.0529(4) Uani d . 1 1 . .
    H H13 1.0062 1.1196 0.7903 0.064 Uiso calc R 1 1 . .
    H H3' 0.908(2) 0.9010(16) 0.9235(6) 0.057(5) Uiso d . 1 1 . .
    H H1A 0.838(3) 0.699(2) 0.9166(9) 0.102(9) Uiso d . 1 1 . .
    H H1B 0.902(3) 0.701(2) 0.9653(9) 0.100(8) Uiso d . 1 1 . .
loop_
    _atom_site_aniso_label
    _atom_site_aniso_U_11
    _atom_site_aniso_U_22
    _atom_site_aniso_U_33
    _atom_site_aniso_U_12
    _atom_site_aniso_U_13
    _atom_site_aniso_U_23
    F1 0.0738(6) 0.0639(6) 0.0511(5) 0.0185(5) 0.0040(5) 0.0128(4)
    O1 0.0757(8) 0.0461(6) 0.0467(6) 0.0037(5) 0.0021(5) 0.0061(5)
    O1W 0.0761(8) 0.0452(6) 0.0589(8) -0.0080(6) 0.0070(7) 0.0081(6)
    N1 0.0496(7) 0.0422(7) 0.0468(7) 0.0015(5) 0.0020(6) -0.0028(5)
    N2 0.0454(7) 0.0418(6) 0.0366(6) -0.0004(5) 0.0024(5) -0.0031(5)
    N3 0.0500(7) 0.0406(7) 0.0348(6) 0.0017(5) 0.0046(5) -0.0004(5)
    C1 0.0508(9) 0.0451(8) 0.0583(10) 0.0016(7) 0.0051(7) -0.0096(7)
    C2 0.0529(9) 0.0628(10) 0.0528(10) -0.0014(8) 0.0107(7) -0.0155(8)
    C3 0.0571(9) 0.0704(11) 0.0395(8) -0.0017(8) 0.0053(7) -0.0008(7)
    C4 0.0447(8) 0.0492(8) 0.0395(8) 0.0006(7) -0.0027(6) -0.0008(6)
    C5 0.0381(7) 0.0417(7) 0.0377(7) -0.0032(6) -0.0013(6) -0.0039(6)
    C6 0.0459(8) 0.0401(8) 0.0388(7) 0.0034(6) -0.0001(6) -0.0008(6)
    C7 0.0458(8) 0.0415(8) 0.0375(8) -0.0089(6) -0.0036(6) -0.0003(6)
    C8 0.0421(8) 0.0527(8) 0.0333(7) -0.0109(6) -0.0020(6) -0.0007(6)
    C9 0.0643(10) 0.0551(9) 0.0433(8) -0.0037(8) 0.0112(8) -0.0003(7)
    C10 0.0736(12) 0.0708(11) 0.0550(10) 0.0039(9) 0.0161(9) -0.0077(9)
    C11 0.0611(11) 0.1001(15) 0.0463(10) -0.0034(10) 0.0143(8) -0.0098(10)
    C12 0.0576(10) 0.0987(14) 0.0386(9) -0.0147(10) 0.0058(7) 0.0105(9)
    C13 0.0519(9) 0.0651(10) 0.0418(8) -0.0110(8) -0.0024(7) 0.0068(7)
_geom_special_details
;
All e.s.d.'s (except the e.s.d. in the dihedral angle between two l.s. planes)
are estimated using the full covariance matrix. The cell e.s.d.'s are taken
into account individually in the estimation of e.s.d.'s in distances, angles
and torsion angles; correlations between e.s.d.'s in cell parameters are only
used when they are defined by crystal symmetry. An approximate (isotropic)
treatment of cell e.s.d.'s is used for estimating e.s.d.'s involving l.s.
planes.
;
loop_
    _geom_bond_atom_site_label_1
    _geom_bond_atom_site_label_2
    _geom_bond_site_symmetry_2
    _geom_bond_distance
    _geom_bond_publ_flag
    F1 C4 . 1.3481(17) ?
    O1 C7 . 1.2258(17) ?
    O1W H1A . 0.84(3) ?
    O1W H1B . 0.89(2) ?
    N1 C1 . 1.3266(19) ?
    N1 C5 . 1.3480(18) ?
    N2 C6 . 1.2721(18) ?
    N2 N3 . 1.3736(16) ?
    N3 C7 . 1.3582(18) ?
    N3 H3' . 0.901(18) ?
    C1 C2 . 1.377(2) ?
    C1 H1 . 0.9300 ?
    C2 C3 . 1.366(2) ?
    C2 H2 . 0.9300 ?
    C3 C4 . 1.368(2) ?
    C3 H3 . 0.9300 ?
    C4 C5 . 1.376(2) ?
    C5 C6 . 1.4639(19) ?
    C6 H6 . 0.9300 ?
    C7 C8 . 1.494(2) ?
    C8 C9 . 1.387(2) ?
    C8 C13 . 1.388(2) ?
    C9 C10 . 1.384(2) ?
    C9 H9 . 0.9300 ?
    C10 C11 . 1.372(3) ?
    C10 H10 . 0.9300 ?
    C11 C12 . 1.370(3) ?
    C11 H11 . 0.9300 ?
    C12 C13 . 1.381(2) ?
    C12 H12 . 0.9300 ?
    C13 H13 . 0.9300 ?
loop_
    _geom_angle_atom_site_label_1
    _geom_angle_atom_site_label_2
    _geom_angle_atom_site_label_3
    _geom_angle_site_symmetry_1
    _geom_angle_site_symmetry_3
    _geom_angle
    _geom_angle_publ_flag
    H1A O1W H1B . . 105(2) ?
    C1 N1 C5 . . 118.31(13) ?
    C6 N2 N3 . . 116.90(12) ?
    C7 N3 N2 . . 117.28(12) ?
    C7 N3 H3' . . 123.2(11) ?
    N2 N3 H3' . . 117.8(11) ?
    N1 C1 C2 . . 123.60(15) ?
    N1 C1 H1 . . 118.2 ?
    C2 C1 H1 . . 118.2 ?
    C3 C2 C1 . . 118.79(14) ?
    C3 C2 H2 . . 120.6 ?
    C1 C2 H2 . . 120.6 ?
    C2 C3 C4 . . 117.49(15) ?
    C2 C3 H3 . . 121.3 ?
    C4 C3 H3 . . 121.3 ?
    F1 C4 C3 . . 119.21(13) ?
    F1 C4 C5 . . 118.78(13) ?
    C3 C4 C5 . . 122.00(14) ?
    N1 C5 C4 . . 119.81(13) ?
    N1 C5 C6 . . 118.68(12) ?
    C4 C5 C6 . . 121.51(13) ?
    N2 C6 C5 . . 119.67(12) ?
    N2 C6 H6 . . 120.2 ?
    C5 C6 H6 . . 120.2 ?
    O1 C7 N3 . . 122.14(13) ?
    O1 C7 C8 . . 121.16(13) ?
    N3 C7 C8 . . 116.67(13) ?
    C9 C8 C13 . . 118.79(14) ?
    C9 C8 C7 . . 124.09(13) ?
    C13 C8 C7 . . 117.12(14) ?
    C10 C9 C8 . . 120.27(15) ?
    C10 C9 H9 . . 119.9 ?
    C8 C9 H9 . . 119.9 ?
    C11 C10 C9 . . 120.18(18) ?
    C11 C10 H10 . . 119.9 ?
    C9 C10 H10 . . 119.9 ?
    C12 C11 C10 . . 120.13(17) ?
    C12 C11 H11 . . 119.9 ?
    C10 C11 H11 . . 119.9 ?
    C11 C12 C13 . . 120.19(16) ?
    C11 C12 H12 . . 119.9 ?
    C13 C12 H12 . . 119.9 ?
    C12 C13 C8 . . 120.43(16) ?
    C12 C13 H13 . . 119.8 ?
    C8 C13 H13 . . 119.8 ?
loop_
    _geom_torsion_atom_site_label_1
    _geom_torsion_atom_site_label_2
    _geom_torsion_atom_site_label_3
    _geom_torsion_atom_site_label_4
    _geom_torsion_site_symmetry_1
    _geom_torsion_site_symmetry_2
    _geom_torsion_site_symmetry_3
    _geom_torsion_site_symmetry_4
    _geom_torsion
    _geom_torsion_publ_flag
    C6 N2 N3 C7 . . . . 176.10(12) ?
    C5 N1 C1 C2 . . . . -0.2(2) ?
    N1 C1 C2 C3 . . . . -0.2(2) ?
    C1 C2 C3 C4 . . . . 0.3(2) ?
    C2 C3 C4 F1 . . . . 178.90(14) ?
    C2 C3 C4 C5 . . . . 0.1(2) ?
    C1 N1 C5 C4 . . . . 0.6(2) ?
    C1 N1 C5 C6 . . . . 179.89(13) ?
    F1 C4 C5 N1 . . . . -179.40(12) ?
    C3 C4 C5 N1 . . . . -0.5(2) ?
    F1 C4 C5 C6 . . . . 1.4(2) ?
    C3 C4 C5 C6 . . . . -179.78(14) ?
    N3 N2 C6 C5 . . . . -179.18(11) ?
    N1 C5 C6 N2 . . . . 5.7(2) ?
    C4 C5 C6 N2 . . . . -175.10(14) ?
    N2 N3 C7 O1 . . . . -0.4(2) ?
    N2 N3 C7 C8 . . . . 177.81(11) ?
    O1 C7 C8 C9 . . . . -166.31(14) ?
    N3 C7 C8 C9 . . . . 15.5(2) ?
    O1 C7 C8 C13 . . . . 13.8(2) ?
    N3 C7 C8 C13 . . . . -164.45(13) ?
    C13 C8 C9 C10 . . . . -0.7(2) ?
    C7 C8 C9 C10 . . . . 179.37(15) ?
    C8 C9 C10 C11 . . . . 0.7(3) ?
    C9 C10 C11 C12 . . . . 0.1(3) ?
    C10 C11 C12 C13 . . . . -0.8(3) ?
    C11 C12 C13 C8 . . . . 0.8(3) ?
    C9 C8 C13 C12 . . . . 0.0(2) ?
    C7 C8 C13 C12 . . . . 179.90(14) ?
loop_
    _geom_hbond_atom_site_label_D
    _geom_hbond_atom_site_label_H
    _geom_hbond_atom_site_label_A
    _geom_hbond_site_symmetry_A
    _geom_hbond_distance_DH
    _geom_hbond_distance_HA
    _geom_hbond_distance_DA
    _geom_hbond_angle_DHA
    N3 H3' O1W . 0.901(18) 1.914(18) 2.7917(17) 164.3(16)
    O1W H1A O1 6_755 0.84(3) 2.08(3) 2.9187(19) 172(2)
    O1W H1A N2 6_755 0.84(3) 2.48(2) 2.9494(17) 116.1(19)
    O1W H1B N1 6_755 0.89(2) 1.95(3) 2.8420(18) 178(2)
    C9 H9 O1W . 0.9310 2.2991 3.209(2) 165.38
_iucr_refine_instructions_details
;
TITL YHL1 in Pbca
CELL  0.71073   8.2540  11.5489  26.1962   90.000   90.000   90.000
ZERR     8.00   0.0004   0.0004   0.0011    0.000    0.000    0.000
LATT 1
SYMM  1/2 + X, 1/2 - Y, - Z
SYMM  - X, 1/2 + Y, 1/2 - Z
SYMM  1/2 - X, - Y, 1/2 + Z
SFAC C  H  N  O  F
UNIT 104 96 24 16 8
MERG 2
OMIT 0 0 2
OMIT 1 0 2
OMIT  -3.00  50.00
L.S. 4
ACTA
BOND   $H
FMAP 2
PLAN 7
CONF
EQIV $1 -x+3/2, y-1/2, z
HTAB N3 O1W
HTAB O1W O1_$1
HTAB O1W N2_$1
HTAB O1W N1_$1
HTAB
SIZE     0.25   0.30   0.35
TEMP    23.00
WGHT    0.042500    0.673600
EXTI    0.007266
FVAR       0.13904
F1    5    0.750708    0.871333    1.094854    11.00000    0.07382    0.06385 =
         0.05106    0.01278    0.00402    0.01852
O1    4    0.826380    1.124907    0.865898    11.00000    0.07572    0.04606 =
         0.04667    0.00610    0.00215    0.00373
O1W   4    0.900836    0.737567    0.935335    11.00000    0.07609    0.04519 =
         0.05885    0.00813    0.00701   -0.00796
N1    3    0.602944    1.124829    1.031763    11.00000    0.04957    0.04220 =
         0.04679   -0.00276    0.00197    0.00149
N2    3    0.793629    1.029063    0.957069    11.00000    0.04541    0.04176 =
         0.03662   -0.00309    0.00245   -0.00038
N3    3    0.882139    0.976164    0.919284    11.00000    0.04997    0.04056 =
         0.03483   -0.00035    0.00461    0.00172
C1    1    0.517069    1.170199    1.069611    11.00000    0.05083    0.04509 =
         0.05833   -0.00962    0.00508    0.00157
AFIX  43
H1    2    0.463253    1.239685    1.063746    11.00000   -1.20000
AFIX   0
C2    1    0.503241    1.120059    1.117098    11.00000    0.05291    0.06283 =
         0.05283   -0.01551    0.01069   -0.00135
AFIX  43
H2    2    0.441958    1.155202    1.142544    11.00000   -1.20000
AFIX   0
C3    1    0.581198    1.017731    1.126158    11.00000    0.05710    0.07045 =
         0.03954   -0.00076    0.00533   -0.00174
AFIX  43
H3    2    0.574235    0.981080    1.157693    11.00000   -1.20000
AFIX   0
C4    1    0.669875    0.971221    1.087095    11.00000    0.04465    0.04915 =
         0.03949   -0.00077   -0.00267    0.00061
C5    1    0.681550    1.024336    1.040235    11.00000    0.03807    0.04168 =
         0.03771   -0.00395   -0.00131   -0.00318
C6    1    0.776362    0.973534    0.998655    11.00000    0.04589    0.04008 =
         0.03878   -0.00077   -0.00006    0.00335
AFIX  43
H6    2    0.823735    0.901027    1.002622    11.00000   -1.20000
AFIX   0
C7    1    0.892898    1.031679    0.873703    11.00000    0.04576    0.04146 =
         0.03751   -0.00026   -0.00361   -0.00889
C8    1    0.994535    0.975267    0.833619    11.00000    0.04208    0.05270 =
         0.03331   -0.00069   -0.00199   -0.01085
C9    1    1.045717    0.860985    0.835555    11.00000    0.06432    0.05513 =
         0.04331   -0.00026    0.01124   -0.00371
AFIX  43
H9    2    1.017572    0.814833    0.863262    11.00000   -1.20000
AFIX   0
C10   1    1.138493    0.815333    0.796431    11.00000    0.07359    0.07076 =
         0.05498   -0.00770    0.01607    0.00393
AFIX  43
H10   2    1.171531    0.738405    0.797756    11.00000   -1.20000
AFIX   0
C11   1    1.181872    0.883244    0.755693    11.00000    0.06108    0.10014 =
         0.04634   -0.00984    0.01428   -0.00341
AFIX  43
H11   2    1.244092    0.852219    0.729445    11.00000   -1.20000
AFIX   0
C12   1    1.133722    0.996655    0.753600    11.00000    0.05763    0.09873 =
         0.03856    0.01048    0.00580   -0.01465
AFIX  43
H12   2    1.164523    1.042717    0.726145    11.00000   -1.20000
AFIX   0
C13   1    1.039595    1.042776    0.792134    11.00000    0.05188    0.06511 =
         0.04179    0.00680   -0.00243   -0.01099
AFIX  43
H13   2    1.006163    1.119563    0.790286    11.00000   -1.20000
AFIX   0
H3'   2    0.908152    0.901013    0.923520    11.00000    0.05655
H1A   2    0.837729    0.698862    0.916612    11.00000    0.10179
H1B   2    0.901518    0.700542    0.965298    11.00000    0.09989
HKLF    4  1.0  1.00  0.00  0.00  0.00  1.00  0.00  0.00  0.00  1.00
REM  YHL1 in Pbca
REM R1 =  0.0319 for   1817 Fo > 4sig(Fo)  and  0.0408 for all   2190 data
REM    185 parameters refined using      0 restraints
END
WGHT      0.0424      0.6772
REM Highest difference peak  0.181,  deepest hole -0.131,  1-sigma level  0.030
Q1    1   0.6322  0.9798  1.0589  11.00000  0.05    0.18
Q2    1   0.7123  1.0037  1.0219  11.00000  0.05    0.15
Q3    1   0.6644  1.0195  1.1105  11.00000  0.05    0.14
Q4    1   0.6706  1.0834  1.0382  11.00000  0.05    0.14
Q5    1   0.9471  0.9932  0.8502  11.00000  0.05    0.13
Q6    1   0.7142  0.8387  1.0617  11.00000  0.05    0.13
Q7    1   1.0573  1.0080  0.7702  11.00000  0.05    0.12
;
