# Supplementary material for: N′-[(E)-(3-Fluoro­pyridin-2-yl)methyl­idene]benzohydrazide monohydrate
Source: Acta Crystallogr Sect E Struct Rep Online. 2012 Aug 15;68(Pt 9):o2709. doi: 10.1107/S1600536812035179 (PMC3435726; doi:10.1107/S1600536812035179)
Supplement: Supplementary file 2 [file e-68-o2709-Isup2.hkl]

# 
# h,k,l, Fc-squared, Fo-squared, sigma(Fo-squared) and status flag 
# 
data_I
_shelx_title ' YHL1 in Pbca' 
_shelx_refln_list_code          4 
_shelx_F_calc_maximum      277.03 
_exptl_crystal_F_000      1088.00 
_reflns_d_resolution_high  0.8413 
 
loop_ 
 _symmetry_equiv_pos_as_xyz 
 'x, y, z' 
 'x+1/2, -y+1/2, -z' 
 '-x, y+1/2, -z+1/2' 
 '-x+1/2, -y, z+1/2' 
 '-x, -y, -z' 
 '-x-1/2, y-1/2, z' 
 'x, -y-1/2, z-1/2' 
 'x-1/2, y, -z-1/2' 
 
_cell_length_a     8.2540 
_cell_length_b    11.5489 
_cell_length_c    26.1962 
_cell_angle_alpha  90.000 
_cell_angle_beta   90.000 
_cell_angle_gamma  90.000 
 
_shelx_F_squared_multiplier     1.000 
 
loop_ 
 _refln_index_h 
 _refln_index_k 
 _refln_index_l 
 _refln_F_squared_calc 
 _refln_F_squared_meas 
 _refln_F_squared_sigma 
 _refln_observed_status 
   2   0   0        5.65        2.47      0.73 o 
   4   0   0      268.33      244.10      4.12 o 
   6   0   0      268.91      277.50      6.08 o 
   8   0   0      155.66      157.96      6.71 o 
   2   1   0        0.01       -0.52      0.35 o 
   4   1   0     3602.86     3578.52     23.79 o 
   6   1   0      162.72      158.45      3.40 o 
   8   1   0      127.24      146.46      4.64 o 
   0   2   0    76743.29    72638.77   1196.40 o 
   2   2   0     2910.20     2849.66     19.13 o 
   4   2   0       17.77       20.87      1.22 o 
   6   2   0      175.87      183.98      3.66 o 
   8   2   0        9.95       13.72      2.62 o 
   2   3   0     1124.34     1121.92      9.56 o 
   4   3   0      787.92      796.01      7.01 o 
   6   3   0        2.32       -0.54      1.36 o 
   8   3   0        2.13        1.69      2.35 o 
   0   4   0     2328.59     2370.42     23.64 o 
   2   4   0      140.88      152.99      2.52 o 
   4   4   0     3647.71     3579.45     27.34 o 
   6   4   0       46.14       38.11      2.04 o 
   8   4   0        6.28        6.03      2.53 o 
   2   5   0     3047.54     3165.33     26.89 o 
   4   5   0       65.00       64.41      1.84 o 
   6   5   0      104.09       99.64      3.11 o 
   8   5   0       12.12       13.03      2.66 o 
   0   6   0    11246.11    12560.72    120.85 o 
   2   6   0        1.13       -2.24      1.49 o 
   4   6   0       30.64       21.91      1.49 o 
   6   6   0       86.76       99.45      3.43 o 
   8   6   0       11.80       11.88      2.57 o 
   2   7   0      163.00      146.90      3.62 o 
   4   7   0        5.31        3.83      2.41 o 
   6   7   0      395.56      401.51      7.11 o 
   8   7   0      113.12      110.74      4.38 o 
   0   8   0    10400.48    11014.92    106.74 o 
   2   8   0      292.17      315.06      4.38 o 
   4   8   0       43.91       32.07      3.62 o 
   6   8   0       60.21       59.29      2.90 o 
   2   9   0      136.93      117.50      2.81 o 
   4   9   0      228.54      204.69      7.74 o 
   6   9   0      103.36      105.43      3.96 o 
   0  10   0      291.70      243.30      5.21 o 
   2  10   0       26.96       28.49      1.59 o 
   4  10   0       25.71       24.02      3.98 o 
   6  10   0        6.88        9.55      2.12 o 
   2  11   0        0.01       -0.87      1.44 o 
   4  11   0       50.99       39.36      5.54 o 
   0  12   0     1075.85     1040.42     17.72 o 
   2  12   0      117.78      113.10      3.37 o 
   4  12   0        4.52        3.15      6.47 o 
   2  13   0       65.51       65.71      3.38 o 
   1   1   1       24.45       -1.08      0.72 o 
   2   1   1      815.55      795.15      4.13 o 
   3   1   1      966.90      870.02      4.73 o 
   4   1   1       67.41       67.94      1.16 o 
   5   1   1      122.56      102.51      1.71 o 
   6   1   1       61.62       57.63      1.69 o 
   7   1   1       92.81       89.63      2.19 o 
   8   1   1      145.63      145.58      3.29 o 
   9   1   1      227.47      213.57      5.08 o 
   0   2   1     3550.72     2782.59     30.64 o 
   1   2   1      705.96      760.12      4.54 o 
   2   2   1     6364.10     6344.31     30.44 o 
   3   2   1     6384.35     6371.52     31.45 o 
   4   2   1        3.08        1.76      0.57 o 
   5   2   1      372.74      361.64      3.41 o 
   6   2   1      224.82      229.42      2.79 o 
   7   2   1      121.48      114.80      2.43 o 
   8   2   1        4.43        2.32      1.58 o 
   9   2   1       31.99       41.17      2.97 o 
   1   3   1     6144.19     5937.41     30.96 o 
   2   3   1     3617.17     3449.76     18.70 o 
   3   3   1      996.84     1082.17      5.80 o 
   4   3   1       57.70       51.34      1.11 o 
   5   3   1       12.66       11.24      0.90 o 
   6   3   1        0.30       -0.39      0.90 o 
   7   3   1        0.10       -1.86      1.24 o 
   8   3   1       39.14       42.43      2.40 o 
   9   3   1      764.47      778.93     14.99 o 
   0   4   1     2870.36     2848.43     19.86 o 
   1   4   1      204.81      162.90      1.38 o 
   2   4   1      134.75      138.74      1.51 o 
   3   4   1      600.10      643.55      4.13 o 
   4   4   1        4.25        0.77      1.18 o 
   5   4   1        5.17        0.88      0.78 o 
   6   4   1        5.69        2.84      0.96 o 
   7   4   1        1.14       -2.31      1.54 o 
   8   4   1        1.79        2.34      1.86 o 
   9   4   1       74.69       76.48      3.54 o 
   1   5   1        7.73       17.04      0.64 o 
   2   5   1        9.97        3.94      0.85 o 
   3   5   1      109.21      143.99      1.69 o 
   4   5   1       20.46       18.58      0.84 o 
   5   5   1      100.21       88.69      1.70 o 
   6   5   1      181.96      179.51      2.81 o 
   7   5   1        1.50       -0.34      1.61 o 
   8   5   1       14.36       16.85      1.94 o 
   9   5   1      246.85      243.72      5.70 o 
   0   6   1       74.27       71.32      3.48 o 
   1   6   1       92.51       77.64      1.25 o 
   2   6   1      961.77      949.59      7.59 o 
   3   6   1      720.98      773.03      6.01 o 
   4   6   1        2.33        1.08      0.80 o 
   5   6   1      174.67      175.15      2.86 o 
   6   6   1        1.75       -0.25      1.31 o 
   7   6   1        8.48        4.51      1.80 o 
   8   6   1       51.34       57.87      2.61 o 
   1   7   1        5.51        4.83      0.59 o 
   2   7   1      316.80      317.81      3.22 o 
   3   7   1       65.49       69.88      2.07 o 
   4   7   1        3.56        0.24      0.90 o 
   5   7   1        0.75       -1.57      1.05 o 
   6   7   1        0.50       -1.99      1.33 o 
   7   7   1       11.46       13.39      1.81 o 
   8   7   1        3.99        4.25      1.74 o 
   0   8   1       71.13       80.89      5.53 o 
   1   8   1        9.58       10.21      0.75 o 
   2   8   1      248.82      241.15      2.80 o 
   3   8   1        1.77       -1.64      1.19 o 
   4   8   1       12.17        5.97      1.79 o 
   5   8   1        0.37       -1.60      1.06 o 
   6   8   1        7.07        6.78      1.38 o 
   7   8   1       73.44       79.08      2.62 o 
   1   9   1       84.74       81.05      1.49 o 
   2   9   1       12.42       15.88      0.92 o 
   3   9   1        0.00       -1.94      1.30 o 
   4   9   1       13.47        9.49      1.95 o 
   5   9   1      187.07      188.27      5.41 o 
   6   9   1       11.92        9.70      1.54 o 
   7   9   1        4.57        7.76      2.43 o 
   0  10   1      118.13      123.96      2.65 o 
   1  10   1       55.08       55.14      1.45 o 
   2  10   1      287.78      254.36      2.68 o 
   3  10   1      294.65      301.53      4.97 o 
   4  10   1       26.76       27.59      2.87 o 
   5  10   1       44.21       48.45      3.70 o 
   6  10   1       14.13       12.55      1.58 o 
   1  11   1        0.11       -1.68      1.12 o 
   2  11   1       38.20       33.89      1.43 o 
   3  11   1       11.90        5.30      2.12 o 
   4  11   1      163.61      166.66      6.21 o 
   5  11   1       64.29       72.06      5.75 o 
   0  12   1       88.80       78.95      3.76 o 
   1  12   1        1.33       -0.12      1.18 o 
   2  12   1       11.18        8.28      1.28 o 
   3  12   1       30.79       36.29      1.89 o 
   4  12   1        0.27       -1.98      2.75 o 
   1  13   1       26.31       28.25      1.76 o 
   2  13   1       47.29       45.10      2.40 o 
   3  13   1       18.94       19.94      2.07 o 
   2   0   2     7415.29     7431.99     45.84 o 
   3   0   2     1036.98      935.27      6.89 o 
   4   0   2       22.07       28.87      1.27 o 
   5   0   2     2570.03     2561.79     22.59 o 
   6   0   2      850.56      859.81     11.97 o 
   7   0   2      312.93      313.63      5.78 o 
   8   0   2        0.07       -1.49      2.02 o 
   9   0   2       41.57       42.23      3.86 o 
   1   1   2      133.10      109.68      1.68 o 
   2   1   2    15862.44    15819.10     71.66 o 
   3   1   2      408.21      355.46      2.36 o 
   4   1   2       33.29       37.12      0.92 o 
   5   1   2      995.93      987.52      6.37 o 
   6   1   2       86.12       85.82      1.97 o 
   7   1   2       38.30       44.18      1.76 o 
   8   1   2        4.65        3.56      1.45 o 
   9   1   2       10.13       11.41      2.28 o 
   0   2   2      532.11      436.44      3.88 o 
   1   2   2       37.64       40.91      0.57 o 
   2   2   2    17743.13    18034.09     85.76 o 
   3   2   2      237.29      233.36      1.97 o 
   4   2   2       56.65       54.11      1.03 o 
   5   2   2       23.74       17.15      1.01 o 
   6   2   2       12.62        9.32      1.14 o 
   7   2   2      169.61      166.93      2.92 o 
   8   2   2      128.53      126.15      3.53 o 
   9   2   2       56.61       57.80      3.29 o 
   1   3   2     5440.74     5410.53     25.66 o 
   2   3   2      105.38       94.52      1.36 o 
   3   3   2      946.72      921.21      5.26 o 
   4   3   2      309.20      301.58      2.51 o 
   5   3   2        7.68        6.74      0.85 o 
   6   3   2        0.89        0.48      0.93 o 
   7   3   2       19.42       18.51      1.63 o 
   8   3   2        8.52       12.72      1.93 o 
   9   3   2       26.34       35.05      2.86 o 
   0   4   2     2841.62     2878.38     20.10 o 
   1   4   2     1582.38     1479.56      7.80 o 
   2   4   2     3251.83     3335.41     17.18 o 
   3   4   2      236.57      271.99      2.23 o 
   4   4   2        1.29       -1.24      0.83 o 
   5   4   2     1163.01     1154.70      9.04 o 
   6   4   2       75.37       75.92      1.82 o 
   7   4   2      718.51      730.53     10.86 o 
   8   4   2      293.12      295.55      5.28 o 
   9   4   2       72.90       75.52      3.38 o 
   1   5   2     1280.71     1374.69      7.89 o 
   2   5   2      232.94      285.93      2.55 o 
   3   5   2       54.26       46.66      1.10 o 
   4   5   2       51.71       66.53      1.35 o 
   5   5   2       69.68       68.89      1.65 o 
   6   5   2      162.24      156.92      2.98 o 
   7   5   2      372.67      371.15      5.19 o 
   8   5   2       52.31       54.59      2.73 o 
   9   5   2       19.31       20.47      2.56 o 
   0   6   2        9.48        8.29      1.58 o 
   1   6   2      466.49      518.35      3.41 o 
   2   6   2      638.97      730.53      5.51 o 
   3   6   2      273.46      268.57      2.90 o 
   4   6   2      595.69      610.66      4.68 o 
   5   6   2       25.81       20.88      1.16 o 
   6   6   2       50.80       46.69      2.13 o 
   7   6   2       29.55       24.70      2.05 o 
   8   6   2       31.40       31.09      2.29 o 
   1   7   2        9.44       13.92      0.69 o 
   2   7   2      310.65      304.93      4.68 o 
   3   7   2      102.87      111.24      2.17 o 
   4   7   2       31.05       33.15      1.44 o 
   5   7   2      281.36      270.95      3.15 o 
   6   7   2       22.56       23.20      1.67 o 
   7   7   2      219.94      222.72      3.87 o 
   8   7   2        9.32        9.06      1.93 o 
   0   8   2      795.48      816.89     10.67 o 
   1   8   2        0.44       -0.74      0.65 o 
   2   8   2       31.01       36.04      1.15 o 
   3   8   2      208.34      224.87      3.80 o 
   4   8   2      102.74       90.01      3.22 o 
   5   8   2      229.44      230.16      3.19 o 
   6   8   2      128.25      121.41      2.77 o 
   7   8   2       43.32       47.73      2.13 o 
   1   9   2        0.27        0.10      0.71 o 
   2   9   2      242.38      216.22      2.51 o 
   3   9   2      138.31      120.54      3.28 o 
   4   9   2        3.92        1.83      1.72 o 
   5   9   2        1.68       -0.35      1.46 o 
   6   9   2       23.27       20.30      1.77 o 
   7   9   2       39.16       37.99      2.01 o 
   0  10   2      103.44       94.65      2.78 o 
   1  10   2       11.75        8.98      0.92 o 
   2  10   2       49.43       40.92      1.28 o 
   3  10   2       20.71       16.58      2.15 o 
   4  10   2       43.21       38.69      3.03 o 
   5  10   2       47.16       53.59      4.57 o 
   6  10   2        0.01       -2.06      1.37 o 
   1  11   2       42.07       47.11      1.69 o 
   2  11   2       67.91       55.37      1.91 o 
   3  11   2       90.53       88.59      2.89 o 
   4  11   2       34.17       36.30      3.82 o 
   5  11   2        5.92       10.50      3.80 o 
   0  12   2       34.54       33.97      2.76 o 
   1  12   2        0.07       -0.54      1.28 o 
   2  12   2      145.08      129.92      2.74 o 
   3  12   2        1.47       -0.06      1.37 o 
   4  12   2       19.43       18.63      3.45 o 
   1  13   2        4.60        7.98      1.42 o 
   2  13   2       13.03        8.59      1.76 o 
   3  13   2       28.93       22.10      1.85 o 
   1   1   3    12598.35    12489.57     81.23 o 
   2   1   3    61256.38    66596.73    302.10 o 
   3   1   3      177.39      176.11      1.53 o 
   4   1   3     1152.52     1212.76      6.69 o 
   5   1   3       11.34        6.03      0.97 o 
   6   1   3        4.08        1.96      1.02 o 
   7   1   3      433.67      424.36      4.39 o 
   8   1   3        5.73        5.32      1.48 o 
   9   1   3       17.18       20.99      2.49 o 
   0   2   3     2930.75     2931.66     18.31 o 
   1   2   3      909.30      884.39      4.53 o 
   2   2   3    29877.63    30941.37    144.60 o 
   3   2   3        3.51        0.32      0.46 o 
   4   2   3        5.84        6.79      0.65 o 
   5   2   3      135.48      126.46      1.99 o 
   6   2   3       48.56       48.74      1.55 o 
   7   2   3      135.17      134.45      2.79 o 
   8   2   3       55.59       54.19      2.47 o 
   9   2   3        5.35        6.58      2.13 o 
   1   3   3     1840.99     1801.81      8.44 o 
   2   3   3     8212.97     8112.35     37.52 o 
   3   3   3     2819.65     2892.47     14.49 o 
   4   3   3        0.80       -0.86      0.57 o 
   5   3   3       50.42       64.69      1.68 o 
   6   3   3       62.26       62.11      1.67 o 
   7   3   3      336.15      333.32      4.34 o 
   8   3   3       38.12       38.14      2.46 o 
   9   3   3        0.34       -3.07      2.79 o 
   0   4   3      374.71      372.38      3.28 o 
   1   4   3       64.75       77.84      0.92 o 
   2   4   3       58.32       52.24      0.99 o 
   3   4   3        0.79        0.97      0.46 o 
   4   4   3      482.61      443.85      3.31 o 
   5   4   3       19.12       14.41      0.94 o 
   6   4   3      166.26      157.44      2.52 o 
   7   4   3      219.93      227.28      4.37 o 
   8   4   3        2.36        1.88      1.91 o 
   9   4   3        1.49       -0.08      2.10 o 
   1   5   3       84.25      100.30      1.39 o 
   2   5   3     1671.98     1843.61     10.64 o 
   3   5   3      823.30      848.50      5.50 o 
   4   5   3       29.91       28.52      0.99 o 
   5   5   3       19.71       14.90      1.09 o 
   6   5   3       11.61        8.19      1.07 o 
   7   5   3      345.12      344.99      5.26 o 
   8   5   3        0.50        1.24      1.83 o 
   9   5   3        0.03       -3.02      2.02 o 
   0   6   3      349.58      373.34      3.58 o 
   1   6   3       38.94       50.54      0.83 o 
   2   6   3     1228.93     1277.70      8.39 o 
   3   6   3       60.49       55.93      1.23 o 
   4   6   3      363.19      379.79      3.36 o 
   5   6   3        0.90       -1.53      1.02 o 
   6   6   3       13.81       15.08      1.57 o 
   7   6   3      891.14      878.47      9.27 o 
   8   6   3        8.34        5.10      1.86 o 
   1   7   3      270.79      319.22      2.46 o 
   2   7   3     2940.55     3188.79     19.27 o 
   3   7   3       15.53       13.55      1.02 o 
   4   7   3       31.68       32.95      1.12 o 
   5   7   3        3.48        0.68      1.19 o 
   6   7   3       11.79       10.88      1.46 o 
   7   7   3       11.91       10.88      1.80 o 
   8   7   3       14.53       16.23      2.04 o 
   0   8   3      230.31      229.47      4.31 o 
   1   8   3        5.44        5.72      0.71 o 
   2   8   3      679.49      647.69      4.97 o 
   3   8   3      130.19      134.67      2.44 o 
   4   8   3       32.18       28.88      1.61 o 
   5   8   3       29.71       26.72      1.32 o 
   6   8   3        7.00        8.61      1.33 o 
   7   8   3      168.17      163.03      3.54 o 
   1   9   3        1.07       -0.23      0.70 o 
   2   9   3       24.46       24.31      1.02 o 
   3   9   3      155.44      142.37      3.31 o 
   4   9   3       62.11       79.35      3.16 o 
   5   9   3        6.52        6.41      1.70 o 
   6   9   3       29.93       26.20      1.68 o 
   7   9   3       10.79       11.52      1.77 o 
   0  10   3      363.03      367.10      4.56 o 
   1  10   3        0.91        0.14      0.82 o 
   2  10   3      335.46      318.83      3.22 o 
   3  10   3        1.08       -0.76      1.31 o 
   4  10   3      134.85      130.77      4.76 o 
   5  10   3       17.46       10.09      1.77 o 
   6  10   3        3.87        1.12      1.80 o 
   1  11   3      189.77      178.74      2.81 o 
   2  11   3        5.68        1.19      1.11 o 
   3  11   3        0.14        2.29      1.63 o 
   4  11   3       57.43       58.29      4.34 o 
   5  11   3       27.60       41.64      4.89 o 
   0  12   3       58.56       58.18      2.94 o 
   1  12   3        6.15        4.71      1.28 o 
   2  12   3       37.45       30.70      1.54 o 
   3  12   3        4.45        1.66      1.41 o 
   4  12   3        6.84       11.57      1.90 o 
   1  13   3       31.90       31.01      1.81 o 
   2  13   3      255.59      257.47      4.10 o 
   3  13   3       10.88        9.44      1.70 o 
   0   0   4     6987.16     6119.36    144.13 o 
   1   0   4      876.34      759.83      5.72 o 
   2   0   4     9730.79     9575.57     60.70 o 
   3   0   4     9355.01     9109.17     56.44 o 
   4   0   4      573.31      589.18      5.45 o 
   5   0   4        4.53        4.01      1.40 o 
   6   0   4        8.60        7.41      1.72 o 
   7   0   4       70.65       76.10      3.35 o 
   8   0   4      115.53      104.41      3.88 o 
   9   0   4        1.11        0.36      2.81 o 
   1   1   4     1921.18     1796.51      8.07 o 
   2   1   4     1112.55     1150.41      5.66 o 
   3   1   4      597.30      567.53      3.34 o 
   4   1   4       50.29       37.55      1.03 o 
   5   1   4      636.95      609.92      4.61 o 
   6   1   4        3.10        3.14      1.13 o 
   7   1   4       70.44       73.89      2.14 o 
   8   1   4        1.80        0.15      1.38 o 
   9   1   4        3.53       -0.12      1.87 o 
   0   2   4       23.30       26.31      0.90 o 
   1   2   4     1103.55     1030.87      4.91 o 
   2   2   4     4694.68     4695.49     22.36 o 
   3   2   4      390.66      373.34      2.56 o 
   4   2   4     1216.70     1234.48      7.05 o 
   5   2   4      643.89      654.42      4.91 o 
   6   2   4       81.89       83.02      1.89 o 
   7   2   4       28.05       22.05      1.53 o 
   8   2   4       31.12       28.47      2.27 o 
   9   2   4       23.21       22.31      2.43 o 
   1   3   4     1091.90     1190.89      5.52 o 
   2   3   4     2421.60     2447.27     11.44 o 
   3   3   4       48.65       44.29      1.02 o 
   4   3   4        5.81       -0.32      0.98 o 
   5   3   4       25.17       20.90      1.00 o 
   6   3   4        8.04        4.74      1.07 o 
   7   3   4       76.67       80.68      2.44 o 
   8   3   4        0.00       -2.29      1.71 o 
   9   3   4       46.87       44.35      2.96 o 
   0   4   4     3516.99     3488.24     25.18 o 
   1   4   4     6730.38     6748.53     30.46 o 
   2   4   4     2972.36     3006.96     14.48 o 
   3   4   4      495.87      524.86      3.24 o 
   4   4   4     3145.06     3133.68     16.80 o 
   5   4   4      169.82      159.23      2.18 o 
   6   4   4      177.98      179.62      2.68 o 
   7   4   4      788.62      792.75      9.36 o 
   8   4   4        4.01        0.27      1.88 o 
   9   4   4        1.17        0.89      2.30 o 
   1   5   4     5701.66     5874.75     26.68 o 
   2   5   4      102.90      119.00      1.44 o 
   3   5   4      104.21       91.65      1.42 o 
   4   5   4       72.34       64.39      1.64 o 
   5   5   4      997.95     1007.20      7.45 o 
   6   5   4        8.78       10.71      1.22 o 
   7   5   4       37.95       34.12      2.33 o 
   8   5   4        2.34       -0.59      1.92 o 
   9   5   4        0.00       -3.16      2.11 o 
   0   6   4      128.28      133.98      1.89 o 
   1   6   4       56.96       58.10      0.97 o 
   2   6   4      774.04      838.16      5.56 o 
   3   6   4       36.87       29.06      0.90 o 
   4   6   4        3.05        2.84      0.76 o 
   5   6   4       38.76       47.29      1.45 o 
   6   6   4       18.76       24.66      1.85 o 
   7   6   4       41.25       34.98      2.33 o 
   8   6   4        2.97        1.87      1.79 o 
   1   7   4      279.60      253.81      2.21 o 
   2   7   4        4.29        6.09      0.81 o 
   3   7   4        0.03       -1.20      0.80 o 
   4   7   4       53.18       48.97      1.60 o 
   5   7   4      335.41      325.10      3.48 o 
   6   7   4       58.46       68.24      2.38 o 
   7   7   4        5.49        4.00      1.64 o 
   8   7   4        0.68        1.04      1.81 o 
   0   8   4      840.10      780.28      8.95 o 
   1   8   4      233.72      237.23      2.34 o 
   2   8   4        2.17        6.11      0.81 o 
   3   8   4      236.00      224.89      2.83 o 
   4   8   4      252.66      214.58      3.03 o 
   5   8   4        2.28        3.35      0.91 o 
   6   8   4        4.50        3.36      1.29 o 
   7   8   4        0.56       -1.54      1.62 o 
   1   9   4       10.69       10.47      0.87 o 
   2   9   4      509.49      506.06      4.05 o 
   3   9   4      125.51      126.46      2.27 o 
   4   9   4       44.83       36.23      1.61 o 
   5   9   4      341.64      337.50      5.02 o 
   6   9   4        6.89        4.17      2.02 o 
   7   9   4       20.05       20.51      1.94 o 
   0  10   4       38.45       39.46      2.10 o 
   1  10   4        8.37        4.26      0.88 o 
   2  10   4        8.32        6.53      0.97 o 
   3  10   4       68.66       69.33      1.94 o 
   4  10   4       46.65       36.83      2.15 o 
   5  10   4       38.64       37.88      2.37 o 
   6  10   4        1.91        0.15      1.50 o 
   1  11   4       11.46        8.01      1.27 o 
   2  11   4       72.19       72.11      1.96 o 
   3  11   4       13.25       12.84      2.21 o 
   4  11   4       31.19       24.61      2.26 o 
   5  11   4       32.27       36.33      3.01 o 
   0  12   4       90.36       84.37      3.32 o 
   1  12   4       53.46       53.42      2.02 o 
   2  12   4        3.95        4.09      1.25 o 
   3  12   4        0.08       -0.63      1.58 o 
   4  12   4        1.03       -0.57      1.82 o 
   1  13   4        0.18       -0.33      1.34 o 
   2  13   4       27.42       31.75      2.03 o 
   1   1   5     6568.57     6527.27     27.61 o 
   2   1   5      283.79      271.70      1.82 o 
   3   1   5     2462.92     2547.53     12.27 o 
   4   1   5      237.30      248.49      2.32 o 
   5   1   5     2912.95     3075.45     17.25 o 
   6   1   5      314.63      326.43      3.65 o 
   7   1   5        3.67        3.95      1.25 o 
   8   1   5       22.15       20.30      1.77 o 
   9   1   5       10.83        8.73      2.03 o 
   0   2   5     3517.45     3449.29     20.44 o 
   1   2   5     4084.82     3958.72     16.93 o 
   2   2   5     2593.89     2598.29     12.29 o 
   3   2   5      327.46      299.41      2.23 o 
   4   2   5     2272.05     2270.82     12.32 o 
   5   2   5       22.98       13.61      1.07 o 
   6   2   5      110.25      109.08      2.12 o 
   7   2   5      228.32      221.04      3.38 o 
   8   2   5        1.53       -0.36      1.75 o 
   9   2   5        0.76        0.23      1.97 o 
   1   3   5      425.06      389.40      2.25 o 
   2   3   5        0.71       -0.23      0.32 o 
   3   3   5       94.03      102.42      1.39 o 
   4   3   5     7188.05     7319.67     37.09 o 
   5   3   5      275.59      280.98      2.83 o 
   6   3   5      169.96      166.98      2.49 o 
   7   3   5      258.22      278.83      4.63 o 
   8   3   5        2.33       -1.02      1.81 o 
   9   3   5       28.50       27.77      2.76 o 
   0   4   5        3.79       11.61      0.71 o 
   1   4   5      151.55      152.94      1.30 o 
   2   4   5      126.15      130.27      1.17 o 
   3   4   5       57.50       66.33      1.07 o 
   4   4   5     1258.95     1222.59      7.49 o 
   5   4   5      221.50      226.01      2.60 o 
   6   4   5      126.05      143.64      2.59 o 
   7   4   5       27.54       23.84      2.18 o 
   8   4   5        7.74        9.12      2.02 o 
   9   4   5       13.71       12.46      2.63 o 
   1   5   5      671.18      696.04      3.90 o 
   2   5   5       36.56       32.67      0.76 o 
   3   5   5      628.16      626.76      3.90 o 
   4   5   5     3046.74     3160.65     17.76 o 
   5   5   5       38.35       34.92      1.38 o 
   6   5   5      441.68      447.13      5.64 o 
   7   5   5       43.29       39.11      2.32 o 
   8   5   5       40.49       37.84      2.48 o 
   9   5   5        1.57       -2.29      2.30 o 
   0   6   5     2438.64     2541.37     18.27 o 
   1   6   5      482.88      495.40      3.10 o 
   2   6   5      431.12      371.18      2.86 o 
   3   6   5        8.32        6.06      0.72 o 
   4   6   5       21.78       25.09      1.05 o 
   5   6   5     1865.49     1877.56     12.78 o 
   6   6   5       16.57       20.41      1.82 o 
   7   6   5      201.98      196.56      4.57 o 
   8   6   5       29.49       31.29      2.28 o 
   1   7   5        0.91        4.93      0.57 o 
   2   7   5       84.30      100.69      1.52 o 
   3   7   5      255.08      260.10      2.77 o 
   4   7   5      119.44      109.76      1.79 o 
   5   7   5      274.84      264.70      3.42 o 
   6   7   5       18.11       18.93      1.72 o 
   7   7   5        2.86        3.50      1.63 o 
   8   7   5       12.04       14.42      2.12 o 
   0   8   5        0.51        2.52      0.95 o 
   1   8   5       82.17       88.62      1.40 o 
   2   8   5       21.53       19.54      0.88 o 
   3   8   5        0.42       -0.32      0.92 o 
   4   8   5      407.61      399.31      4.30 o 
   5   8   5      297.71      303.02      4.65 o 
   6   8   5        3.13        3.33      1.41 o 
   7   8   5       10.29        3.40      2.17 o 
   1   9   5       37.59       41.89      1.22 o 
   2   9   5      188.82      206.46      2.37 o 
   3   9   5       19.74       18.39      1.47 o 
   4   9   5        5.06        3.95      1.23 o 
   5   9   5        6.33        9.02      1.29 o 
   6   9   5       32.07       31.57      1.87 o 
   7   9   5        0.12       -0.55      1.59 o 
   0  10   5        4.55        3.86      1.69 o 
   1  10   5       31.84       32.30      1.35 o 
   2  10   5      317.61      313.86      3.69 o 
   3  10   5       28.27       31.23      1.84 o 
   4  10   5      599.09      531.85      7.17 o 
   5  10   5        3.58        3.29      1.71 o 
   6  10   5        1.59        1.00      1.50 o 
   1  11   5        1.21        0.28      1.22 o 
   2  11   5        0.04       -1.51      1.17 o 
   3  11   5       70.58       65.76      2.12 o 
   4  11   5        0.23       -1.58      1.77 o 
   5  11   5       34.98       30.83      2.66 o 
   0  12   5       97.42       85.45      3.40 o 
   1  12   5        9.14        9.67      1.45 o 
   2  12   5        0.62       -0.06      1.27 o 
   3  12   5       22.10       17.91      1.95 o 
   4  12   5       81.37       69.55      3.23 o 
   1  13   5        1.54        2.05      1.38 o 
   2  13   5       23.82       24.18      2.02 o 
   0   0   6    20051.97    19183.40    200.19 o 
   1   0   6     2262.40     2264.22     15.41 o 
   2   0   6     4000.13     4031.48     27.07 o 
   3   0   6     2530.08     2519.29     17.01 o 
   4   0   6     1693.84     1777.87     16.98 o 
   5   0   6     1787.42     1884.83     17.39 o 
   6   0   6        0.03       -1.34      1.66 o 
   7   0   6      233.57      232.74      5.28 o 
   8   0   6       76.15       84.18      4.47 o 
   9   0   6       22.72       17.72      3.99 o 
   1   1   6     1581.08     1552.22      6.76 o 
   2   1   6     1530.13     1456.38      7.09 o 
   3   1   6     1882.77     1816.85      9.04 o 
   4   1   6     1077.80     1057.81      6.68 o 
   5   1   6       10.92        9.20      1.10 o 
   6   1   6        0.01       -1.03      1.04 o 
   7   1   6       43.65       42.84      1.89 o 
   8   1   6       10.95        6.64      1.62 o 
   9   1   6        0.02       -2.76      1.84 o 
   0   2   6      135.66      137.90      1.51 o 
   1   2   6       25.44       20.48      0.48 o 
   2   2   6     1148.56     1188.77      5.93 o 
   3   2   6     1137.63     1096.57      6.01 o 
   4   2   6     3751.14     3789.60     20.64 o 
   5   2   6        0.42        1.76      0.91 o 
   6   2   6       86.65       86.50      2.01 o 
   7   2   6        2.24       -0.11      1.30 o 
   8   2   6       14.15       13.97      2.02 o 
   9   2   6        1.89        0.43      2.03 o 
   1   3   6      428.50      453.77      2.61 o 
   2   3   6     1118.32     1108.68      5.63 o 
   3   3   6      151.94      161.69      1.62 o 
   4   3   6      287.13      263.09      2.57 o 
   5   3   6      154.39      156.95      2.26 o 
   6   3   6        0.20       -0.03      1.05 o 
   7   3   6       67.91       69.44      2.28 o 
   8   3   6        5.06        4.58      1.86 o 
   9   3   6        2.12       -3.03      2.28 o 
   0   4   6      495.12      550.50      4.51 o 
   1   4   6     2309.28     2376.42     11.23 o 
   2   4   6     1551.98     1562.63      7.70 o 
   3   4   6     1165.41     1171.38      6.32 o 
   4   4   6     7288.43     7465.39     38.50 o 
   5   4   6       94.46      108.56      2.04 o 
   6   4   6        0.28       -0.39      1.06 o 
   7   4   6       18.05       10.64      1.90 o 
   8   4   6       25.35       24.76      2.27 o 
   9   4   6       54.42       57.97      3.98 o 
   1   5   6       22.86       17.90      0.61 o 
   2   5   6      124.68      114.11      1.28 o 
   3   5   6      204.99      217.57      2.01 o 
   4   5   6       97.54       84.10      1.53 o 
   5   5   6     2373.14     2329.27     15.18 o 
   6   5   6      548.12      523.28      5.36 o 
   7   5   6        2.59       -2.42      1.62 o 
   8   5   6      108.55      106.85      3.50 o 
   0   6   6        0.10        0.88      0.74 o 
   1   6   6      140.52      161.68      1.54 o 
   2   6   6       74.21       68.75      1.05 o 
   3   6   6      262.77      275.98      2.64 o 
   4   6   6       71.52       82.36      1.65 o 
   5   6   6       81.63       75.24      2.53 o 
   6   6   6       57.10       56.87      2.34 o 
   7   6   6        0.21       -2.84      2.37 o 
   8   6   6       19.62       17.31      2.12 o 
   1   7   6      300.22      286.79      2.22 o 
   2   7   6       17.81       18.93      0.83 o 
   3   7   6        5.51        6.09      0.75 o 
   4   7   6      197.79      189.81      2.79 o 
   5   7   6     1803.16     1757.34     12.32 o 
   6   7   6       78.27       68.70      2.43 o 
   7   7   6        4.56        5.46      1.67 o 
   8   7   6        6.87        9.81      2.01 o 
   0   8   6      335.62      335.59      4.00 o 
   1   8   6        4.26        5.14      0.60 o 
   2   8   6      450.48      428.23      3.58 o 
   3   8   6       19.52       14.70      0.99 o 
   4   8   6       51.34       49.87      1.86 o 
   5   8   6      148.90      139.66      2.67 o 
   6   8   6       31.74       28.35      1.76 o 
   7   8   6        7.69        6.52      1.61 o 
   1   9   6       22.88       24.75      1.09 o 
   2   9   6       36.43       29.78      1.20 o 
   3   9   6       87.69       86.89      2.10 o 
   4   9   6      311.02      299.94      4.48 o 
   5   9   6      166.30      157.61      3.50 o 
   6   9   6       81.81       84.23      2.47 o 
   7   9   6       16.59       16.06      1.79 o 
   0  10   6        4.74        2.47      1.75 o 
   1  10   6       15.88       14.40      1.36 o 
   2  10   6        8.02        6.56      1.09 o 
   3  10   6       13.55       11.27      1.30 o 
   4  10   6        0.65        0.79      1.29 o 
   5  10   6        9.79       11.50      1.37 o 
   6  10   6        0.01        0.13      1.53 o 
   1  11   6       14.36       12.98      1.46 o 
   2  11   6       21.87       20.79      1.49 o 
   3  11   6       91.97       88.97      2.50 o 
   4  11   6       10.33        5.66      1.69 o 
   5  11   6        6.29       10.13      1.60 o 
   0  12   6       51.12       48.17      2.78 o 
   1  12   6       61.49       68.46      2.23 o 
   2  12   6       89.15       81.46      2.77 o 
   3  12   6      175.57      197.62      4.52 o 
   4  12   6        0.49        2.77      1.75 o 
   1  13   6        6.78        3.24      1.39 o 
   2  13   6        4.34        1.43      1.63 o 
   1   1   7      188.37      186.09      1.23 o 
   2   1   7      423.89      453.54      2.71 o 
   3   1   7      740.98      766.25      4.36 o 
   4   1   7     2492.76     2542.76     14.31 o 
   5   1   7     1334.44     1341.19      8.63 o 
   6   1   7      114.01      106.92      2.30 o 
   7   1   7        4.98        2.58      1.36 o 
   8   1   7       22.39       21.09      1.85 o 
   9   1   7        0.01       -2.17      1.83 o 
   0   2   7     5909.72     5870.79     35.54 o 
   1   2   7     2717.64     2746.95     11.86 o 
   2   2   7      686.04      640.42      3.50 o 
   3   2   7       34.38       46.87      1.00 o 
   4   2   7       70.74       66.11      1.82 o 
   5   2   7       46.78       44.27      1.45 o 
   6   2   7      390.07      403.30      3.99 o 
   7   2   7        0.08       -1.86      1.24 o 
   8   2   7       31.30       33.02      2.44 o 
   9   2   7        0.16        2.19      2.09 o 
   1   3   7     2611.12     2564.56     11.35 o 
   2   3   7       29.67       27.62      0.67 o 
   3   3   7      432.77      443.10      2.96 o 
   4   3   7      988.58     1013.31      6.63 o 
   5   3   7       68.64       68.13      1.65 o 
   6   3   7      394.73      399.01      3.88 o 
   7   3   7        9.47        8.60      1.56 o 
   8   3   7       63.49       64.43      2.87 o 
   9   3   7       13.25       13.21      2.42 o 
   0   4   7      208.82      210.99      2.35 o 
   1   4   7      695.14      684.80      3.77 o 
   2   4   7       35.18       41.26      0.83 o 
   3   4   7     3631.30     3782.55     18.01 o 
   4   4   7       13.59       10.85      1.31 o 
   5   4   7       72.23       75.12      1.59 o 
   6   4   7       33.98       25.27      1.47 o 
   7   4   7        1.39       -2.42      1.61 o 
   8   4   7        2.28       -1.39      1.78 o 
   9   4   7       23.50       19.77      2.77 o 
   1   5   7       44.43       40.90      0.82 o 
   2   5   7      316.73      312.54      2.35 o 
   3   5   7      759.49      743.05      4.40 o 
   4   5   7      291.39      319.99      2.85 o 
   5   5   7      338.57      336.32      3.51 o 
   6   5   7      170.94      167.01      3.13 o 
   7   5   7        0.06       -0.31      1.67 o 
   8   5   7       48.11       51.43      2.73 o 
   0   6   7      885.64      898.11      7.34 o 
   1   6   7     1326.05     1238.45      6.85 o 
   2   6   7      482.36      471.51      3.36 o 
   3   6   7     1022.17     1046.31      6.55 o 
   4   6   7        0.20        0.61      0.69 o 
   5   6   7       76.87       74.46      1.88 o 
   6   6   7      988.86      952.28      9.55 o 
   7   6   7        0.24       -0.48      1.62 o 
   8   6   7        0.52       -0.72      1.80 o 
   1   7   7        1.91        1.75      0.65 o 
   2   7   7      116.00      116.50      1.57 o 
   3   7   7        0.22        3.68      0.83 o 
   4   7   7       53.31       56.72      1.52 o 
   5   7   7      406.17      400.36      4.33 o 
   6   7   7       18.85       15.59      1.65 o 
   7   7   7        2.45        1.91      1.63 o 
   8   7   7        1.71        0.90      1.88 o 
   0   8   7      413.94      427.26      4.78 o 
   1   8   7      194.04      203.03      2.26 o 
   2   8   7       68.38       61.82      1.45 o 
   3   8   7     1105.10     1112.39      7.79 o 
   4   8   7        0.57        1.52      0.96 o 
   5   8   7       33.52       33.52      1.65 o 
   6   8   7      122.17      105.43      4.46 o 
   7   8   7       34.47       34.87      2.12 o 
   1   9   7        0.20       -1.09      0.73 o 
   2   9   7      155.28      145.64      2.17 o 
   3   9   7      134.20      132.47      2.86 o 
   4   9   7        8.28       11.13      1.57 o 
   5   9   7        2.24        5.67      1.28 o 
   6   9   7        1.32        1.48      1.33 o 
   7   9   7        9.59        6.82      1.73 o 
   0  10   7      328.72      329.51      5.63 o 
   1  10   7      279.79      274.67      3.57 o 
   2  10   7       16.47       17.19      1.63 o 
   3  10   7      290.87      297.20      3.56 o 
   4  10   7        2.51        3.19      1.26 o 
   5  10   7       35.04       39.83      1.91 o 
   6  10   7        0.14       -1.70      1.36 o 
   1  11   7       46.41       46.88      1.95 o 
   2  11   7        9.09        9.88      1.42 o 
   3  11   7      172.83      192.17      3.66 o 
   4  11   7        8.08        7.76      1.41 o 
   5  11   7       34.39       30.50      2.04 o 
   0  12   7        2.75        4.90      2.06 o 
   1  12   7        0.08       -1.55      1.34 o 
   2  12   7        2.61        3.01      1.38 o 
   3  12   7      191.53      207.80      3.94 o 
   4  12   7        1.52        3.34      1.60 o 
   1  13   7       25.19       24.51      1.88 o 
   2  13   7        1.72        1.00      1.77 o 
   0   0   8      270.04      227.13      2.84 o 
   1   0   8     5749.14     5642.90     36.19 o 
   2   0   8     4319.71     4304.69     28.99 o 
   3   0   8     7025.47     6997.96     46.67 o 
   4   0   8       55.76       79.79      2.18 o 
   5   0   8      313.33      331.30      4.95 o 
   6   0   8       21.38       31.10      2.38 o 
   7   0   8      206.28      213.46      5.18 o 
   8   0   8        0.28       -1.21      2.26 o 
   9   0   8       52.43       50.74      4.98 o 
   1   1   8       43.98       57.49      0.74 o 
   2   1   8     3081.04     3062.91     14.31 o 
   3   1   8     5320.48     5593.32     26.08 o 
   4   1   8        5.09        6.37      0.88 o 
   5   1   8      230.61      248.64      2.89 o 
   6   1   8        2.89        2.79      1.16 o 
   7   1   8        1.00        0.08      1.34 o 
   8   1   8        0.06       -0.87      1.48 o 
   9   1   8        3.45        2.81      1.99 o 
   0   2   8    10825.03    10965.89     64.03 o 
   1   2   8       28.59       24.09      0.56 o 
   2   2   8      175.13      176.84      1.46 o 
   3   2   8      285.93      346.40      2.60 o 
   4   2   8     1280.04     1257.87      8.11 o 
   5   2   8      263.49      268.32      3.01 o 
   6   2   8      585.49      596.48      5.24 o 
   7   2   8      157.21      171.00      3.30 o 
   8   2   8       80.52       79.71      3.25 o 
   9   2   8        0.49        1.45      2.01 o 
   1   3   8        0.06        0.32      0.39 o 
   2   3   8      163.64      164.50      1.48 o 
   3   3   8     3829.85     4180.62     20.39 o 
   4   3   8      435.76      427.68      3.59 o 
   5   3   8       43.21       43.02      1.42 o 
   6   3   8       23.51       20.47      1.49 o 
   7   3   8       31.04       26.61      1.93 o 
   8   3   8       79.71       78.72      3.12 o 
   9   3   8        0.79       -2.95      1.97 o 
   0   4   8     5277.37     5431.85     36.34 o 
   1   4   8      684.44      636.05      3.62 o 
   2   4   8      224.51      236.05      1.95 o 
   3   4   8     1781.23     1872.04      9.64 o 
   4   4   8        0.30       -0.51      0.80 o 
   5   4   8       18.14       23.24      1.31 o 
   6   4   8      674.08      634.95      5.65 o 
   7   4   8       62.61       73.95      2.85 o 
   8   4   8       30.93       24.26      2.31 o 
   9   4   8        1.66        0.83      2.33 o 
   1   5   8       28.46       26.87      0.74 o 
   2   5   8      271.38      285.85      2.29 o 
   3   5   8      395.01      426.14      3.03 o 
   4   5   8     1025.27      992.37      6.21 o 
   5   5   8      129.23      128.92      2.20 o 
   6   5   8      441.98      420.54      5.58 o 
   7   5   8        5.90        9.40      1.84 o 
   8   5   8        0.11       -1.39      1.77 o 
   0   6   8       63.98       63.47      1.66 o 
   1   6   8       65.35       70.88      1.17 o 
   2   6   8        0.56        1.68      0.49 o 
   3   6   8       31.92       19.54      0.92 o 
   4   6   8      503.11      473.46      4.10 o 
   5   6   8        0.48       -0.74      0.94 o 
   6   6   8      477.55      474.84      6.03 o 
   7   6   8        1.97        1.01      1.70 o 
   8   6   8        0.02        1.80      1.90 o 
   1   7   8       10.43       12.21      0.75 o 
   2   7   8      338.36      336.93      2.79 o 
   3   7   8     1324.48     1310.88     11.76 o 
   4   7   8      468.83      487.26      4.43 o 
   5   7   8       60.69       61.85      2.20 o 
   6   7   8       42.39       42.92      2.12 o 
   7   7   8        6.18        8.02      1.76 o 
   8   7   8       54.65       50.61      2.82 o 
   0   8   8      886.70      894.26      8.32 o 
   1   8   8       44.51       48.45      1.27 o 
   2   8   8       16.74       18.63      0.97 o 
   3   8   8     1072.12     1049.55      8.65 o 
   4   8   8       38.48       37.56      1.45 o 
   5   8   8       16.32       16.61      1.48 o 
   6   8   8      140.49      147.79      3.29 o 
   7   8   8        1.75        4.94      1.65 o 
   1   9   8        6.78        6.38      1.03 o 
   2   9   8      474.56      465.94      4.12 o 
   3   9   8     1489.91     1460.73     10.52 o 
   4   9   8        3.15        2.17      1.16 o 
   5   9   8        0.16        0.80      1.25 o 
   6   9   8      248.16      245.20      4.19 o 
   0  10   8      291.64      279.51      5.31 o 
   1  10   8        7.00        6.10      1.45 o 
   2  10   8       41.75       39.32      1.75 o 
   3  10   8       11.24       16.97      1.37 o 
   4  10   8        4.50        3.31      1.27 o 
   5  10   8        3.56        4.07      1.41 o 
   6  10   8        0.66        1.28      1.53 o 
   1  11   8      115.85      114.08      2.76 o 
   2  11   8       10.52        8.09      1.45 o 
   3  11   8      415.54      418.87      5.28 o 
   4  11   8        3.23        3.28      1.44 o 
   5  11   8        0.58        0.15      1.59 o 
   0  12   8      201.24      217.11      4.99 o 
   1  12   8       36.45       38.80      1.95 o 
   2  12   8        0.86       -0.10      1.43 o 
   3  12   8      125.69      138.06      3.48 o 
   4  12   8        0.23        1.79      2.31 o 
   1  13   8        9.89        7.89      1.61 o 
   1   1   9      212.36      256.98      1.65 o 
   2   1   9      537.51      547.64      3.25 o 
   3   1   9     2220.61     2459.48     12.07 o 
   4   1   9       90.56       96.68      1.69 o 
   5   1   9      107.40      117.94      2.16 o 
   6   1   9      386.90      381.44      4.24 o 
   7   1   9       41.06       41.71      2.02 o 
   8   1   9      126.14      126.06      4.00 o 
   9   1   9        6.40        3.43      2.23 o 
   0   2   9     2472.12     2558.95     15.26 o 
   1   2   9     1696.71     1652.70      7.59 o 
   2   2   9      118.45      100.39      1.16 o 
   3   2   9      217.15      265.60      2.29 o 
   4   2   9      465.24      438.58      3.67 o 
   5   2   9     1049.41     1040.01      7.28 o 
   6   2   9      279.30      289.62      3.57 o 
   7   2   9        7.23        4.56      1.46 o 
   8   2   9        1.71        0.80      1.93 o 
   9   2   9       16.94       15.20      2.39 o 
   1   3   9      280.75      284.14      1.89 o 
   2   3   9     1813.07     1812.02      8.77 o 
   3   3   9       13.72        7.44      0.63 o 
   4   3   9      269.89      274.38      2.80 o 
   5   3   9        4.59        4.34      0.93 o 
   6   3   9     1344.62     1334.84     11.63 o 
   7   3   9       50.01       49.35      2.38 o 
   8   3   9       28.77       29.60      2.49 o 
   9   3   9       16.28       16.71      2.63 o 
   0   4   9      412.50      404.61      3.77 o 
   1   4   9      513.99      551.47      3.30 o 
   2   4   9      162.23      172.04      1.69 o 
   3   4   9      836.39      858.28      5.10 o 
   4   4   9       69.03       67.66      1.47 o 
   5   4   9        8.80        7.14      0.95 o 
   6   4   9      415.86      386.81      4.83 o 
   7   4   9       34.76       38.78      2.36 o 
   8   4   9       32.12       33.01      2.49 o 
   1   5   9      315.15      320.26      2.41 o 
   2   5   9      157.27      165.15      1.71 o 
   3   5   9       47.96       44.96      1.08 o 
   4   5   9        0.18       -0.70      0.75 o 
   5   5   9        2.85        2.40      0.93 o 
   6   5   9      132.01      129.03      3.27 o 
   7   5   9        5.99        7.42      1.80 o 
   8   5   9       19.69       19.66      2.24 o 
   0   6   9      830.89      766.03      6.90 o 
   1   6   9      157.77      165.18      1.75 o 
   2   6   9       44.17       48.13      1.08 o 
   3   6   9      296.18      297.11      2.80 o 
   4   6   9        5.43        4.59      0.92 o 
   5   6   9       19.32       21.42      1.46 o 
   6   6   9      472.99      450.18      6.13 o 
   7   6   9      157.73      158.40      4.17 o 
   8   6   9      235.89      230.89      4.75 o 
   1   7   9      519.79      521.39      3.90 o 
   2   7   9        0.07       -0.80      0.54 o 
   3   7   9      383.63      382.31      3.78 o 
   4   7   9       12.46        6.31      1.03 o 
   5   7   9        1.03       -1.80      1.20 o 
   6   7   9       19.36       18.18      1.75 o 
   7   7   9        0.35        2.29      1.59 o 
   0   8   9       88.66       71.59      2.09 o 
   1   8   9      251.77      247.42      2.65 o 
   2   8   9       79.57       77.94      1.91 o 
   3   8   9      475.14      480.30      5.43 o 
   4   8   9       49.80       49.22      1.85 o 
   5   8   9       79.79       77.42      2.53 o 
   6   8   9       31.19       29.40      1.92 o 
   7   8   9      124.21      132.23      3.50 o 
   1   9   9       59.68       56.65      1.55 o 
   2   9   9       51.98       62.90      1.70 o 
   3   9   9      271.74      267.92      3.58 o 
   4   9   9        6.32        5.94      1.27 o 
   5   9   9       25.81       28.70      1.78 o 
   6   9   9       16.00       13.74      1.77 o 
   0  10   9      351.83      357.24      6.09 o 
   1  10   9      454.68      461.18      5.17 o 
   2  10   9        4.96        6.31      1.35 o 
   3  10   9      143.91      146.39      2.76 o 
   4  10   9       26.70       27.54      1.55 o 
   5  10   9       27.99       34.54      2.00 o 
   6  10   9        2.29       -0.44      1.56 o 
   1  11   9        2.85        5.85      1.56 o 
   2  11   9      132.55      146.41      3.06 o 
   3  11   9       29.60       41.12      1.99 o 
   4  11   9       12.20       12.98      1.66 o 
   5  11   9       62.51       58.88      2.78 o 
   0  12   9       55.87       64.83      3.47 o 
   1  12   9       24.55       26.77      1.94 o 
   2  12   9        2.36        2.26      1.40 o 
   3  12   9      224.99      235.33      4.36 o 
   1  13   9        0.86        0.77      1.54 o 
   0   0  10     2000.86     2154.66     18.43 o 
   1   0  10        0.08       -0.74      0.49 o 
   2   0  10     1013.28      960.95      7.32 o 
   3   0  10     5517.92     5776.84     43.56 o 
   4   0  10     1545.41     1560.87     13.40 o 
   5   0  10       19.86       17.49      1.86 o 
   6   0  10      287.34      302.94      6.14 o 
   7   0  10      332.34      357.41      9.02 o 
   8   0  10      187.27      184.38      5.09 o 
   9   0  10       18.56       18.22      4.18 o 
   1   1  10     4966.66     5153.83     21.68 o 
   2   1  10      162.43      161.14      1.55 o 
   3   1  10      625.30      624.39      4.22 o 
   4   1  10      168.53      154.54      2.13 o 
   5   1  10      197.96      193.35      2.65 o 
   6   1  10      351.26      353.55      4.08 o 
   7   1  10        4.08        3.52      1.43 o 
   8   1  10        6.61        5.00      1.85 o 
   9   1  10        5.47        4.68      2.41 o 
   0   2  10       54.65       63.36      1.15 o 
   1   2  10       87.46       81.10      1.17 o 
   2   2  10      831.41      834.05      4.40 o 
   3   2  10      159.76      166.35      1.90 o 
   4   2  10       96.27      104.31      1.84 o 
   5   2  10      131.88      157.37      2.43 o 
   6   2  10      259.89      262.53      3.52 o 
   7   2  10       46.42       51.00      2.19 o 
   8   2  10        0.00        0.52      1.92 o 
   9   2  10       18.19       16.38      2.48 o 
   1   3  10     5603.82     6046.71     26.08 o 
   2   3  10     2401.01     2461.78     11.84 o 
   3   3  10       11.97        8.37      0.73 o 
   4   3  10       63.37       53.02      1.40 o 
   5   3  10      100.12       90.79      1.99 o 
   6   3  10      163.46      165.69      2.96 o 
   7   3  10       44.50       53.46      2.44 o 
   8   3  10        4.82        0.88      1.90 o 
   9   3  10       13.35        8.53      2.51 o 
   0   4  10      672.83      713.40      6.19 o 
   1   4  10     1283.66     1287.71      6.76 o 
   2   4  10      105.14       83.91      1.24 o 
   3   4  10      329.69      334.62      2.76 o 
   4   4  10      322.09      333.14      3.13 o 
   5   4  10       75.45       73.75      1.74 o 
   6   4  10       33.01       37.06      1.95 o 
   7   4  10       36.83       43.16      2.43 o 
   8   4  10       94.71      108.94      3.64 o 
   1   5  10     1623.32     1753.91      9.60 o 
   2   5  10       48.31       40.07      0.98 o 
   3   5  10       90.88       91.95      1.57 o 
   4   5  10        4.18        3.57      0.82 o 
   5   5  10       24.04       27.89      1.39 o 
   6   5  10       32.67       30.31      2.03 o 
   7   5  10       11.43       12.16      1.88 o 
   8   5  10       38.15       27.96      2.41 o 
   0   6  10        0.00        3.07      0.89 o 
   1   6  10       72.86       65.68      1.30 o 
   2   6  10      113.03      107.77      1.65 o 
   3   6  10        0.03       -0.80      0.62 o 
   4   6  10       94.40      100.28      2.03 o 
   5   6  10       60.30       56.00      1.89 o 
   6   6  10       64.00       62.87      2.49 o 
   7   6  10        7.33        7.71      1.87 o 
   8   6  10        1.09        4.96      2.24 o 
   1   7  10       11.46       16.14      0.91 o 
   2   7  10        0.86       -0.34      0.59 o 
   3   7  10      257.27      282.07      3.19 o 
   4   7  10      315.83      288.09      3.27 o 
   5   7  10        0.44       -0.74      1.24 o 
   6   7  10       12.18       11.52      1.63 o 
   7   7  10       11.96       10.14      1.82 o 
   0   8  10      565.20      537.12      5.87 o 
   1   8  10       10.27       14.21      1.06 o 
   2   8  10       70.97       69.94      1.52 o 
   3   8  10      508.93      490.81      4.44 o 
   4   8  10      604.38      599.45      6.39 o 
   5   8  10        0.30       -2.01      1.34 o 
   6   8  10       38.91       42.39      2.17 o 
   7   8  10       51.73       52.53      2.52 o 
   1   9  10     2630.81     2641.17     16.62 o 
   2   9  10       35.29       40.72      1.62 o 
   3   9  10      198.43      198.45      3.21 o 
   4   9  10        1.61        4.03      1.24 o 
   5   9  10       14.12       13.35      1.61 o 
   6   9  10       59.06       63.35      2.55 o 
   0  10  10        0.24       -3.04      2.03 o 
   1  10  10       37.20       54.34      2.25 o 
   2  10  10        3.59        5.01      1.30 o 
   3  10  10        2.99        2.02      1.32 o 
   4  10  10       12.29       14.46      1.51 o 
   5  10  10        4.70        6.16      1.45 o 
   1  11  10      759.38      764.98      7.44 o 
   2  11  10       34.72       32.39      1.80 o 
   3  11  10       21.64       25.66      1.91 o 
   4  11  10       23.42       25.36      1.97 o 
   0  12  10       27.45       41.16      3.13 o 
   1  12  10       51.92       58.59      2.41 o 
   2  12  10        3.71        2.50      1.55 o 
   3  12  10        5.19        4.46      1.83 o 
   1   1  11      513.21      555.80      3.04 o 
   2   1  11     1660.79     1720.08      8.45 o 
   3   1  11      870.03      850.88      5.39 o 
   4   1  11       90.93       85.39      1.75 o 
   5   1  11      201.73      208.43      2.83 o 
   6   1  11       46.79       42.87      1.85 o 
   7   1  11        0.42       -2.06      1.37 o 
   8   1  11       85.84       86.52      3.43 o 
   9   1  11       50.04       57.09      3.90 o 
   0   2  11     1562.78     1540.93      9.48 o 
   1   2  11    13879.27    14509.64     62.26 o 
   2   2  11        4.28        8.59      0.60 o 
   3   2  11      588.75      561.54      4.14 o 
   4   2  11      687.29      689.62      5.21 o 
   5   2  11        9.04        9.56      1.13 o 
   6   2  11       45.12       43.44      1.81 o 
   7   2  11       27.76       27.05      1.88 o 
   8   2  11       28.19       29.92      2.68 o 
   9   2  11       11.32       16.77      2.63 o 
   1   3  11      128.98      151.67      1.51 o 
   2   3  11        5.64        1.75      0.58 o 
   3   3  11       89.57       85.39      1.58 o 
   4   3  11      220.38      226.30      2.59 o 
   5   3  11       91.12       89.03      1.99 o 
   6   3  11      103.83       96.10      2.52 o 
   7   3  11        0.09        0.84      1.66 o 
   8   3  11        1.77       -0.69      2.02 o 
   0   4  11     1223.67     1232.70     10.16 o 
   1   4  11     3429.61     3807.46     18.49 o 
   2   4  11        0.00       -0.30      0.52 o 
   3   4  11        0.81       -0.33      0.68 o 
   4   4  11      335.81      365.10      3.39 o 
   5   4  11       52.70       55.13      1.85 o 
   6   4  11        1.70        2.74      1.45 o 
   7   4  11        7.73        6.94      1.86 o 
   8   4  11       38.29       35.08      2.68 o 
   1   5  11       45.95       42.63      1.10 o 
   2   5  11      106.74      114.45      1.71 o 
   3   5  11       89.58       84.04      1.56 o 
   4   5  11        0.47        0.81      0.83 o 
   5   5  11       26.89       21.32      1.34 o 
   6   5  11        9.66       10.90      1.74 o 
   7   5  11        0.16       -1.67      1.67 o 
   8   5  11       49.65       44.31      2.76 o 
   0   6  11       75.32       69.27      1.79 o 
   1   6  11       96.90      111.72      1.65 o 
   2   6  11     1105.34     1149.78      7.20 o 
   3   6  11      117.21      115.32      1.93 o 
   4   6  11       23.83       20.28      1.20 o 
   5   6  11       30.22       32.70      1.85 o 
   6   6  11       12.36       10.94      1.72 o 
   7   6  11        8.48        7.64      1.78 o 
   8   6  11      163.74      156.67      4.41 o 
   1   7  11       48.88       42.06      1.23 o 
   2   7  11      275.64      268.71      2.62 o 
   3   7  11      103.61      102.72      1.92 o 
   4   7  11        1.20       -0.70      1.04 o 
   5   7  11       54.36       48.31      2.11 o 
   6   7  11        2.45        3.79      1.57 o 
   7   7  11        1.62        0.79      1.65 o 
   0   8  11     1124.61     1098.76     10.08 o 
   1   8  11     1982.33     1986.24     11.98 o 
   2   8  11      744.55      733.23      5.23 o 
   3   8  11       44.41       44.99      1.63 o 
   4   8  11        9.88        9.01      1.47 o 
   5   8  11       41.59       41.33      2.12 o 
   6   8  11        0.66       -1.95      1.43 o 
   7   8  11        3.10        2.27      1.68 o 
   1   9  11       85.84      101.59      2.79 o 
   2   9  11      390.64      395.84      4.34 o 
   3   9  11       13.91       14.60      1.45 o 
   4   9  11       28.72       26.01      1.67 o 
   5   9  11       10.94        9.13      1.63 o 
   6   9  11        0.35        0.36      1.59 o 
   0  10  11        2.84        0.54      2.08 o 
   1  10  11     2444.32     2515.91     18.84 o 
   2  10  11       50.99       57.92      2.07 o 
   3  10  11       25.64       23.34      1.72 o 
   4  10  11        3.05        1.97      1.38 o 
   5  10  11        7.28        5.33      1.53 o 
   1  11  11        7.70       14.16      1.81 o 
   2  11  11      158.94      170.00      3.31 o 
   3  11  11       54.22       53.83      2.23 o 
   4  11  11       14.34       18.66      1.75 o 
   0  12  11       28.03       30.97      3.01 o 
   1  12  11      338.36      342.84      4.94 o 
   2  12  11        7.15       11.84      1.72 o 
   3  12  11        0.44       -1.88      2.03 o 
   0   0  12        2.47        0.75      1.04 o 
   1   0  12     7132.39     7304.86     41.93 o 
   2   0  12      432.72      407.81      3.75 o 
   3   0  12       67.41       80.38      2.32 o 
   4   0  12      671.75      707.59      7.59 o 
   5   0  12        3.44        3.90      1.62 o 
   6   0  12       15.02       13.93      1.98 o 
   7   0  12      191.27      189.44      5.58 o 
   8   0  12      211.75      202.63      9.37 o 
   9   0  12        5.08        8.70      3.55 o 
   1   1  12      352.35      405.90      2.51 o 
   2   1  12      109.46      124.52      1.41 o 
   3   1  12        5.18        6.63      0.76 o 
   4   1  12      298.41      277.19      2.97 o 
   5   1  12      435.65      439.86      4.32 o 
   6   1  12       88.38       88.33      2.38 o 
   7   1  12       42.13       46.37      2.21 o 
   8   1  12        1.87        1.54      1.92 o 
   9   1  12       14.37       16.57      2.91 o 
   0   2  12       27.17       42.85      1.04 o 
   1   2  12      192.61      226.33      2.58 o 
   2   2  12       88.35       69.15      1.24 o 
   3   2  12      293.50      288.82      2.73 o 
   4   2  12      167.08      165.00      2.31 o 
   5   2  12        2.50        0.49      1.01 o 
   6   2  12      221.37      206.93      3.37 o 
   7   2  12       51.71       48.48      2.33 o 
   8   2  12      363.32      363.27      7.63 o 
   1   3  12        2.30        1.05      0.56 o 
   2   3  12      210.01      239.07      2.07 o 
   3   3  12      160.98      159.06      2.04 o 
   4   3  12      201.91      212.04      2.57 o 
   5   3  12       58.99       58.57      1.75 o 
   6   3  12       25.93       25.57      1.83 o 
   7   3  12        2.97        0.53      1.78 o 
   8   3  12      126.44      129.43      4.34 o 
   0   4  12       63.50       56.49      1.73 o 
   1   4  12      494.40      475.04      3.32 o 
   2   4  12      318.17      311.94      2.71 o 
   3   4  12      609.88      569.64      4.19 o 
   4   4  12      459.95      451.56      3.93 o 
   5   4  12       11.06        7.34      0.95 o 
   6   4  12      287.25      285.59      4.47 o 
   7   4  12       27.05       22.10      2.14 o 
   8   4  12      379.14      384.53      6.78 o 
   1   5  12      184.15      195.61      2.08 o 
   2   5  12      102.29       96.59      1.67 o 
   3   5  12       18.17       17.25      1.02 o 
   4   5  12       49.10       49.69      1.40 o 
   5   5  12        0.49       -0.26      1.15 o 
   6   5  12       23.00       21.68      1.92 o 
   7   5  12        3.66        5.19      1.82 o 
   8   5  12      291.05      307.00      5.79 o 
   0   6  12      201.56      217.56      3.35 o 
   1   6  12       66.89       79.27      1.51 o 
   2   6  12      188.08      189.72      2.37 o 
   3   6  12      208.71      198.52      2.43 o 
   4   6  12      187.85      186.27      2.48 o 
   5   6  12       12.87       11.47      1.56 o 
   6   6  12       31.48       36.69      2.14 o 
   7   6  12        0.99       -0.21      1.67 o 
   1   7  12      577.62      567.45      4.27 o 
   2   7  12      197.38      193.31      2.35 o 
   3   7  12        4.85        3.31      0.83 o 
   4   7  12       14.25       13.32      1.51 o 
   5   7  12        4.26        3.96      1.48 o 
   6   7  12       54.74       52.16      2.39 o 
   7   7  12        0.37        2.66      1.69 o 
   0   8  12       97.74       95.14      2.58 o 
   1   8  12      448.77      459.21      4.07 o 
   2   8  12       27.66       31.56      1.36 o 
   3   8  12       17.59       15.02      1.43 o 
   4   8  12        5.63        1.94      1.49 o 
   5   8  12       22.20       20.65      1.85 o 
   6   8  12        1.43        1.00      1.56 o 
   7   8  12       29.95       37.21      2.34 o 
   1   9  12      134.38      163.01      3.05 o 
   2   9  12        3.59        1.17      1.27 o 
   3   9  12        7.07        5.95      1.38 o 
   4   9  12       50.95       48.56      2.27 o 
   5   9  12       42.12       43.08      2.46 o 
   6   9  12       16.63       19.19      2.00 o 
   0  10  12        2.74       12.98      2.72 o 
   1  10  12       23.12       38.37      2.11 o 
   2  10  12        4.59        5.97      1.43 o 
   3  10  12       11.72        9.89      1.58 o 
   4  10  12       29.35       27.16      1.91 o 
   5  10  12        0.28       -1.48      1.44 o 
   1  11  12        1.92       -1.68      1.57 o 
   2  11  12        8.06        8.93      1.67 o 
   3  11  12       39.04       40.40      2.25 o 
   4  11  12        1.74       -0.42      1.59 o 
   0  12  12      112.40      124.38      4.64 o 
   1  12  12       61.57       72.25      2.83 o 
   2  12  12       27.02       28.46      2.25 o 
   1   1  13     2110.05     2266.16     10.45 o 
   2   1  13     1085.32     1062.78      5.97 o 
   3   1  13        0.04       -0.72      0.69 o 
   4   1  13      203.13      173.49      2.43 o 
   5   1  13       21.90       18.84      1.37 o 
   6   1  13        0.69       -0.79      1.27 o 
   7   1  13        2.03        0.76      1.54 o 
   8   1  13       32.05       31.55      2.48 o 
   0   2  13     1119.51     1239.50      8.11 o 
   1   2  13     1767.81     1895.94      9.42 o 
   2   2  13      495.81      518.78      3.64 o 
   3   2  13       19.55       22.20      0.99 o 
   4   2  13      549.50      520.67      4.34 o 
   5   2  13      148.28      149.15      2.47 o 
   6   2  13      182.40      189.53      3.39 o 
   7   2  13      142.26      144.94      3.60 o 
   8   2  13       87.06       94.60      3.83 o 
   1   3  13      143.76      195.84      1.97 o 
   2   3  13      124.46      132.40      1.67 o 
   3   3  13       30.00       27.53      1.07 o 
   4   3  13      130.72      141.00      2.09 o 
   5   3  13        0.40       -0.21      1.04 o 
   6   3  13      507.43      530.63      7.81 o 
   7   3  13       38.58       37.02      2.42 o 
   8   3  13      253.49      263.55      5.67 o 
   0   4  13     1654.54     1729.28     13.84 o 
   1   4  13     1657.55     1739.36      9.33 o 
   2   4  13      129.58      139.89      1.88 o 
   3   4  13       39.02       45.51      1.29 o 
   4   4  13       55.28       54.40      1.54 o 
   5   4  13        2.64       -1.59      1.06 o 
   6   4  13       32.85       33.36      2.01 o 
   7   4  13        0.56       -2.54      1.69 o 
   8   4  13       63.56       77.16      3.64 o 
   1   5  13      316.70      320.20      2.78 o 
   2   5  13      143.53      164.35      2.16 o 
   3   5  13       11.21       12.47      0.93 o 
   4   5  13      254.10      259.28      2.97 o 
   5   5  13        9.34        9.95      1.39 o 
   6   5  13       80.38       82.86      2.86 o 
   7   5  13        4.71        2.12      1.74 o 
   8   5  13       59.07       61.82      3.38 o 
   0   6  13       11.85       10.12      1.31 o 
   1   6  13     1628.90     1692.39      9.94 o 
   2   6  13        2.16        1.41      0.88 o 
   3   6  13       82.28       68.41      1.73 o 
   4   6  13      531.16      510.45      4.60 o 
   5   6  13       25.21       22.45      1.79 o 
   6   6  13      183.24      182.94      4.13 o 
   7   6  13       33.14       30.99      2.26 o 
   1   7  13      721.41      716.91      5.12 o 
   2   7  13      379.76      380.69      3.55 o 
   3   7  13       13.27       13.14      1.09 o 
   4   7  13        4.85        5.33      1.49 o 
   5   7  13       24.66       28.57      1.90 o 
   6   7  13        4.33        4.98      1.65 o 
   7   7  13        0.05        0.28      1.90 o 
   0   8  13       73.29       80.21      2.59 o 
   1   8  13     1833.17     1847.44     11.44 o 
   2   8  13      138.09      120.45      2.56 o 
   3   8  13       15.81       15.64      1.50 o 
   4   8  13       37.50       35.30      2.23 o 
   5   8  13       41.25       44.84      2.31 o 
   6   8  13        0.12       -1.65      1.59 o 
   1   9  13      358.05      358.26      4.83 o 
   2   9  13       65.49       57.43      2.07 o 
   3   9  13        3.08        2.29      1.38 o 
   4   9  13       96.89       97.91      2.81 o 
   5   9  13       32.30       34.14      2.18 o 
   6   9  13        9.01       11.82      1.92 o 
   0  10  13      739.37      738.44     10.86 o 
   1  10  13      787.35      808.91      8.18 o 
   2  10  13      172.18      167.36      3.47 o 
   3  10  13        2.29        2.80      1.53 o 
   4  10  13       36.99       37.90      2.22 o 
   5  10  13        0.89        1.60      1.58 o 
   1  11  13       11.99       16.48      1.91 o 
   2  11  13        0.63        1.53      1.70 o 
   3  11  13       26.98       28.17      2.16 o 
   4  11  13       21.77       24.79      2.37 o 
   0  12  13        9.91       16.18      2.74 o 
   1  12  13      375.78      410.95      5.86 o 
   2  12  13       12.80       17.21      2.07 o 
   0   0  14       75.06       76.01      2.15 o 
   1   0  14     4318.74     4235.11     28.00 o 
   2   0  14      883.54      893.90      7.08 o 
   3   0  14      574.29      559.98      5.55 o 
   4   0  14      114.87      109.06      2.86 o 
   5   0  14       13.07        8.22      1.73 o 
   6   0  14      115.80      113.80      3.81 o 
   7   0  14        3.68        3.23      2.01 o 
   8   0  14        8.91        6.05      2.80 o 
   1   1  14      484.42      521.52      3.95 o 
   2   1  14        1.98        0.31      0.57 o 
   3   1  14       67.85       66.94      1.46 o 
   4   1  14       71.06       73.59      1.77 o 
   5   1  14      471.89      477.72      4.81 o 
   6   1  14       88.33       89.59      2.58 o 
   7   1  14        0.27        0.28      1.50 o 
   8   1  14        6.07        3.11      1.92 o 
   0   2  14     1725.39     1780.15     11.25 o 
   1   2  14       68.66       86.98      1.83 o 
   2   2  14        0.89        0.18      0.57 o 
   3   2  14      589.05      610.64      4.40 o 
   4   2  14       68.13       70.89      1.77 o 
   5   2  14      347.99      337.79      3.93 o 
   6   2  14      243.49      246.41      3.96 o 
   7   2  14        5.86        8.71      1.94 o 
   8   2  14        0.09       -1.32      2.02 o 
   1   3  14     3966.82     4254.72     21.04 o 
   2   3  14      134.64      135.76      1.75 o 
   3   3  14      203.85      203.72      2.45 o 
   4   3  14       24.54       23.97      1.14 o 
   5   3  14       75.67       81.24      2.15 o 
   6   3  14      141.70      135.76      3.30 o 
   7   3  14        9.41        8.57      2.07 o 
   8   3  14       11.67       10.20      2.36 o 
   0   4  14     1098.56     1067.19      8.91 o 
   1   4  14     1116.66     1104.92      6.56 o 
   2   4  14      117.17      124.77      1.91 o 
   3   4  14       22.20       24.64      1.09 o 
   4   4  14        8.15        6.74      0.93 o 
   5   4  14      225.19      217.69      3.29 o 
   6   4  14      539.25      524.09      6.53 o 
   7   4  14        2.10        3.30      1.91 o 
   8   4  14       44.62       53.41      3.24 o 
   1   5  14      287.88      317.97      2.86 o 
   2   5  14     1156.41     1123.32      7.59 o 
   3   5  14      150.26      156.14      2.15 o 
   4   5  14        7.17        6.95      1.12 o 
   5   5  14        7.28        4.69      1.38 o 
   6   5  14       19.39       16.59      1.92 o 
   7   5  14        8.95        7.02      1.86 o 
   8   5  14       82.59       96.07      3.87 o 
   0   6  14       23.29       21.54      1.44 o 
   1   6  14        9.27       12.69      0.94 o 
   2   6  14       15.53       18.52      1.19 o 
   3   6  14      153.74      164.44      2.80 o 
   4   6  14       62.55       63.69      1.92 o 
   5   6  14        3.39        1.78      1.49 o 
   6   6  14        3.13        2.91      1.63 o 
   7   6  14        9.31       10.46      1.93 o 
   1   7  14      861.54      869.50      5.97 o 
   2   7  14       62.94       67.12      1.77 o 
   3   7  14      109.32      108.37      2.59 o 
   4   7  14        2.70        1.48      1.48 o 
   5   7  14       28.88       24.90      2.02 o 
   6   7  14       79.24       75.91      2.81 o 
   7   7  14       12.24       13.49      1.99 o 
   0   8  14      494.93      520.92      6.51 o 
   1   8  14      589.29      614.12      5.25 o 
   2   8  14       68.69       67.94      2.18 o 
   3   8  14        1.58        2.27      1.40 o 
   4   8  14       60.39       71.24      2.58 o 
   5   8  14        2.67        1.99      1.60 o 
   6   8  14       11.88       12.89      1.88 o 
   1   9  14      884.88      914.85      8.15 o 
   2   9  14       38.59       38.04      1.86 o 
   3   9  14      163.67      163.32      3.30 o 
   4   9  14        3.10        2.47      1.48 o 
   5   9  14       57.58       55.63      2.58 o 
   0  10  14       86.00       84.22      4.00 o 
   1  10  14      121.19      129.47      3.65 o 
   2  10  14        9.01        9.09      1.76 o 
   3  10  14       38.57       42.79      2.35 o 
   4  10  14        0.61        2.04      1.76 o 
   5  10  14        1.26       -0.37      1.73 o 
   1  11  14      368.08      372.98      5.50 o 
   2  11  14       11.50       15.30      2.04 o 
   3  11  14       50.33       55.58      2.67 o 
   0  12  14       77.88       88.82      4.27 o 
   1  12  14      115.59      115.56      3.62 o 
   1   1  15       52.19       53.97      1.07 o 
   2   1  15      219.14      199.09      2.01 o 
   3   1  15     2142.79     2116.00     12.16 o 
   4   1  15      167.73      157.75      2.47 o 
   5   1  15      126.76      119.90      2.82 o 
   6   1  15      356.69      349.66      4.72 o 
   7   1  15       12.68        8.42      1.69 o 
   8   1  15       38.85       37.29      2.80 o 
   0   2  15      740.06      785.99      5.95 o 
   1   2  15      527.55      457.90      3.47 o 
   2   2  15       72.58       61.23      1.40 o 
   3   2  15      531.56      524.59      3.95 o 
   4   2  15      360.12      340.50      3.61 o 
   5   2  15       26.35       24.26      1.58 o 
   6   2  15      167.70      206.38      3.73 o 
   7   2  15        6.71        9.08      1.96 o 
   8   2  15        2.30        6.04      2.07 o 
   1   3  15        2.22        5.07      0.75 o 
   2   3  15       54.72       49.67      1.23 o 
   3   3  15      184.13      155.18      2.19 o 
   4   3  15        0.14        0.31      0.81 o 
   5   3  15       42.43       46.65      1.85 o 
   6   3  15      396.41      399.89      5.19 o 
   7   3  15       63.33       57.28      3.11 o 
   8   3  15       22.99       23.22      2.62 o 
   0   4  15       64.90       87.46      3.25 o 
   1   4  15      660.67      678.60      4.66 o 
   2   4  15      141.71      152.27      2.17 o 
   3   4  15       57.15       58.69      1.43 o 
   4   4  15        5.69        7.51      0.99 o 
   5   4  15        8.74        4.55      1.46 o 
   6   4  15       96.48      133.63      3.81 o 
   7   4  15       41.33       47.09      2.72 o 
   8   4  15       38.68       42.25      3.01 o 
   1   5  15      309.52      317.01      2.99 o 
   2   5  15        1.17        1.88      0.93 o 
   3   5  15      106.95      107.02      1.92 o 
   4   5  15        9.71       11.70      1.27 o 
   5   5  15        8.31        8.14      1.57 o 
   6   5  15       90.47       87.87      3.05 o 
   7   5  15       17.47       13.38      2.11 o 
   0   6  15      430.22      432.60      5.05 o 
   1   6  15      471.29      469.56      3.75 o 
   2   6  15       78.79       78.04      1.88 o 
   3   6  15     2115.15     2090.24     13.38 o 
   4   6  15       29.69       31.10      1.83 o 
   5   6  15       45.00       42.73      2.21 o 
   6   6  15       11.40       14.67      1.90 o 
   7   6  15       74.09       76.68      3.07 o 
   1   7  15        5.81        9.62      1.00 o 
   2   7  15       54.48       57.25      1.73 o 
   3   7  15      373.77      361.25      4.79 o 
   4   7  15        6.30        9.92      1.73 o 
   5   7  15       25.88       27.87      2.08 o 
   6   7  15       38.43       40.12      2.37 o 
   0   8  15       74.81       83.89      3.13 o 
   1   8  15      181.66      184.69      2.84 o 
   2   8  15        1.43        0.23      1.26 o 
   3   8  15       71.33       68.98      2.41 o 
   4   8  15       15.88       14.12      1.81 o 
   5   8  15       32.01       31.20      2.25 o 
   6   8  15       16.44       19.67      2.15 o 
   1   9  15        2.04        3.80      1.59 o 
   2   9  15       60.88       59.37      2.23 o 
   3   9  15        0.06        3.08      1.47 o 
   4   9  15        1.83        1.41      1.54 o 
   5   9  15        9.07       11.27      1.90 o 
   0  10  15       38.35       33.90      3.02 o 
   1  10  15        8.63        7.95      1.74 o 
   2  10  15        0.75       -1.03      1.65 o 
   3  10  15        6.19        6.99      1.81 o 
   4  10  15       41.15       43.68      2.56 o 
   1  11  15       21.97       28.15      2.19 o 
   2  11  15        4.58        7.13      1.95 o 
   3  11  15        5.47        6.07      1.91 o 
   0  12  15        0.61        6.33      2.91 o 
   0   0  16      306.63      316.36      5.84 o 
   1   0  16      383.73      366.13      4.50 o 
   2   0  16      436.54      438.72      4.42 o 
   3   0  16       87.00      116.21      2.59 o 
   4   0  16      537.09      533.86      6.22 o 
   5   0  16      184.73      178.39      4.07 o 
   6   0  16        2.30        1.00      1.91 o 
   7   0  16       42.49       48.97      3.38 o 
   8   0  16       21.29       17.64      3.83 o 
   1   1  16       21.57       24.89      0.84 o 
   2   1  16        5.85        5.77      0.67 o 
   3   1  16      159.61      165.78      2.21 o 
   4   1  16      296.44      294.20      3.31 o 
   5   1  16       93.67       99.75      2.49 o 
   6   1  16       24.13       25.65      1.93 o 
   7   1  16       12.69       11.22      1.79 o 
   8   1  16        0.08        1.31      2.05 o 
   0   2  16      133.56      161.40      2.46 o 
   1   2  16       51.88       64.83      1.43 o 
   2   2  16      101.58       88.36      1.59 o 
   3   2  16      124.42      146.79      2.09 o 
   4   2  16       66.66       73.48      1.83 o 
   5   2  16      246.09      235.81      3.61 o 
   6   2  16      404.64      391.78      5.49 o 
   7   2  16       76.26       66.90      3.27 o 
   8   2  16       33.81       35.47      2.85 o 
   1   3  16      164.17      178.41      2.07 o 
   2   3  16     1132.00     1108.36      7.42 o 
   3   3  16       46.58       40.13      1.26 o 
   4   3  16        5.94        2.83      0.87 o 
   5   3  16        1.97        3.02      1.39 o 
   6   3  16      115.65      153.10      3.64 o 
   7   3  16        3.55        5.63      2.02 o 
   8   3  16        6.28        6.38      2.36 o 
   0   4  16     1370.73     1325.04     10.47 o 
   1   4  16      264.83      261.90      2.64 o 
   2   4  16        3.21        1.36      0.87 o 
   3   4  16      126.33      124.47      2.08 o 
   4   4  16      188.83      187.52      2.87 o 
   5   4  16       76.50       82.67      2.56 o 
   6   4  16     1796.08     1793.35     17.87 o 
   7   4  16      139.52      129.78      4.11 o 
   1   5  16      107.47      112.03      1.84 o 
   2   5  16      248.78      239.27      2.92 o 
   3   5  16      970.15      970.59      7.25 o 
   4   5  16      119.10      117.30      2.65 o 
   5   5  16       31.29       27.39      2.05 o 
   6   5  16        2.66        0.00      1.75 o 
   7   5  16       32.95       33.83      2.50 o 
   0   6  16       83.76       72.14      2.26 o 
   1   6  16       16.61       13.20      1.04 o 
   2   6  16        7.80        7.18      1.10 o 
   3   6  16       21.43       40.96      1.78 o 
   4   6  16        1.12        2.03      1.50 o 
   5   6  16        6.26        4.90      1.68 o 
   6   6  16       15.10        8.57      1.83 o 
   7   6  16        3.54        2.58      1.98 o 
   1   7  16        0.37       -1.36      0.90 o 
   2   7  16        6.36        4.06      1.17 o 
   3   7  16     1667.18     1642.41     14.34 o 
   4   7  16      159.40      177.48      3.97 o 
   5   7  16        4.46        8.31      1.86 o 
   6   7  16       87.24      103.51      3.31 o 
   0   8  16        0.59       -1.82      1.65 o 
   1   8  16      383.95      383.26      4.54 o 
   2   8  16       11.98       10.82      1.54 o 
   3   8  16       29.67       29.98      1.94 o 
   4   8  16       99.64       95.34      3.19 o 
   5   8  16       15.59       17.77      2.06 o 
   6   8  16       23.65       35.01      2.52 o 
   1   9  16        8.78        5.53      1.50 o 
   2   9  16        6.44        2.26      1.65 o 
   3   9  16      234.13      228.71      4.17 o 
   4   9  16        2.52        3.04      1.68 o 
   5   9  16        2.49        3.14      1.77 o 
   0  10  16       24.46       22.90      2.79 o 
   1  10  16       16.45       12.79      1.86 o 
   2  10  16        0.45        2.32      1.81 o 
   3  10  16        8.99       12.61      2.06 o 
   4  10  16       16.13       18.06      2.23 o 
   1  11  16       46.56       52.39      2.61 o 
   2  11  16      107.15      127.43      3.76 o 
   3  11  16       49.41       53.24      2.84 o 
   1   1  17       20.23       24.86      1.00 o 
   2   1  17       94.63       89.14      1.47 o 
   3   1  17      888.58      929.76      6.26 o 
   4   1  17      990.30      978.72      7.00 o 
   5   1  17       67.62       62.11      2.10 o 
   6   1  17       42.09       38.83      2.02 o 
   7   1  17        8.85       10.35      1.92 o 
   8   1  17        6.98        6.84      2.29 o 
   0   2  17        6.67        5.03      0.93 o 
   1   2  17       94.18      111.03      1.66 o 
   2   2  17      226.28      220.53      2.39 o 
   3   2  17      130.35      110.35      1.91 o 
   4   2  17      204.82      201.93      2.90 o 
   5   2  17      197.28      195.63      3.47 o 
   6   2  17       13.67       19.75      1.99 o 
   7   2  17       41.21       35.74      2.75 o 
   8   2  17        8.82        9.55      2.49 o 
   1   3  17       48.90       51.27      1.31 o 
   2   3  17       19.44       14.67      1.00 o 
   3   3  17       68.89       63.34      1.54 o 
   4   3  17      321.85      323.34      3.76 o 
   5   3  17      371.86      375.71      4.70 o 
   6   3  17      343.13      339.43      5.03 o 
   7   3  17       96.87       93.05      3.62 o 
   0   4  17       20.49       18.20      1.33 o 
   1   4  17       63.47       76.26      1.64 o 
   2   4  17      127.52      133.28      2.43 o 
   3   4  17      438.62      421.69      3.90 o 
   4   4  17       27.59       25.05      1.53 o 
   5   4  17       79.68       79.76      2.58 o 
   6   4  17       98.18      107.33      3.69 o 
   7   4  17        1.65        1.20      1.93 o 
   1   5  17       48.49       48.19      1.47 o 
   2   5  17       60.22       60.75      1.72 o 
   3   5  17        5.37        5.54      1.20 o 
   4   5  17      282.72      261.80      4.09 o 
   5   5  17      378.44      386.06      5.49 o 
   6   5  17       58.27       55.35      2.68 o 
   7   5  17        8.72        8.06      2.12 o 
   0   6  17      108.47      116.25      2.96 o 
   1   6  17        0.71       -0.56      0.87 o 
   2   6  17        1.18        1.94      1.03 o 
   3   6  17     1212.83     1199.28      9.60 o 
   4   6  17       37.11       41.58      2.43 o 
   5   6  17       57.88       51.47      2.60 o 
   6   6  17        0.37       -2.40      1.60 o 
   7   6  17        1.27        0.27      2.24 o 
   1   7  17      104.93      101.77      2.17 o 
   2   7  17       85.81       84.42      2.29 o 
   3   7  17       32.91       41.08      2.28 o 
   4   7  17      102.47       95.40      3.23 o 
   5   7  17        0.66        0.62      1.77 o 
   6   7  17        0.35        1.68      1.84 o 
   0   8  17       10.20        4.07      1.79 o 
   1   8  17       23.88       26.58      1.64 o 
   2   8  17       20.96       26.87      2.01 o 
   3   8  17      168.26      173.89      3.56 o 
   4   8  17        2.56        4.68      1.80 o 
   5   8  17        6.96       10.37      2.01 o 
   1   9  17        1.74       -0.12      1.54 o 
   2   9  17       19.92       17.96      1.98 o 
   3   9  17        0.61        1.68      1.73 o 
   4   9  17       14.20       13.56      2.06 o 
   5   9  17        0.06       -0.09      1.85 o 
   0  10  17      105.16      103.93      4.87 o 
   1  10  17       36.07       35.18      2.28 o 
   2  10  17      150.30      161.37      4.15 o 
   3  10  17       58.09       53.29      2.87 o 
   4  10  17        0.55        3.76      2.07 o 
   1  11  17        7.94        5.84      1.94 o 
   2  11  17       11.80       14.19      2.20 o 
   0   0  18     1492.81     1407.31     17.74 o 
   1   0  18     2341.30     2204.28     24.45 o 
   2   0  18     1419.10     1395.04     11.27 o 
   3   0  18      231.24      226.61      3.44 o 
   4   0  18     3099.00     3037.54     25.80 o 
   5   0  18       24.34       24.13      2.20 o 
   6   0  18       20.73       16.55      2.51 o 
   7   0  18       89.63      107.88      4.89 o 
   8   0  18       11.30       22.83      3.74 o 
   1   1  18       37.12       38.97      1.20 o 
   2   1  18      117.91      116.41      1.69 o 
   3   1  18       62.05       68.61      1.60 o 
   4   1  18      384.50      381.26      4.17 o 
   5   1  18       46.80       46.05      1.84 o 
   6   1  18        0.03        0.74      1.43 o 
   7   1  18       66.06       77.56      3.09 o 
   0   2  18      332.31      313.93      4.13 o 
   1   2  18       52.35       47.13      1.26 o 
   2   2  18        3.45        3.35      0.87 o 
   3   2  18        0.06       -0.54      0.84 o 
   4   2  18     1308.82     1250.61      9.41 o 
   5   2  18        1.28        4.10      1.47 o 
   6   2  18        2.44        2.87      1.63 o 
   7   2  18       61.24       62.48      3.13 o 
   1   3  18       28.14       24.65      1.09 o 
   2   3  18       22.83       20.88      1.22 o 
   3   3  18       13.05       12.63      1.03 o 
   4   3  18      573.68      604.48      6.43 o 
   5   3  18      192.42      213.42      3.65 o 
   6   3  18       49.40       54.04      2.57 o 
   7   3  18       21.29       21.73      2.42 o 
   0   4  18      230.84      220.38      3.48 o 
   1   4  18      147.89      159.88      2.17 o 
   2   4  18      246.42      243.26      3.05 o 
   3   4  18      355.39      346.87      4.38 o 
   4   4  18      102.95       81.37      2.32 o 
   5   4  18       76.82       91.26      2.90 o 
   6   4  18       16.21       15.88      2.16 o 
   7   4  18       45.91       40.96      2.79 o 
   1   5  18      380.67      346.96      3.64 o 
   2   5  18       37.06       34.22      1.51 o 
   3   5  18        2.01        0.21      1.21 o 
   4   5  18       90.44       74.54      2.57 o 
   5   5  18      271.09      274.63      4.69 o 
   6   5  18       21.04       26.32      2.56 o 
   7   5  18        1.23        2.65      2.06 o 
   0   6  18      132.16      124.95      3.00 o 
   1   6  18        0.75        0.01      0.92 o 
   2   6  18       18.99       14.42      1.36 o 
   3   6  18       45.70       53.06      2.09 o 
   4   6  18      351.73      317.02      5.37 o 
   5   6  18       40.82       44.92      2.56 o 
   6   6  18        4.41        6.78      1.91 o 
   1   7  18      103.31      111.90      2.52 o 
   2   7  18       12.75       12.36      1.45 o 
   3   7  18        0.77       -0.74      1.56 o 
   4   7  18        0.17        3.38      1.79 o 
   5   7  18      336.55      321.23      5.59 o 
   6   7  18       13.72       18.53      2.31 o 
   0   8  18       50.54       48.24      2.74 o 
   1   8  18      123.92      122.87      2.94 o 
   2   8  18      177.00      182.08      3.79 o 
   3   8  18       19.09       20.23      2.05 o 
   4   8  18      160.84      136.65      3.86 o 
   5   8  18       12.20       11.14      2.03 o 
   1   9  18       10.85       11.11      1.88 o 
   2   9  18        2.27        2.68      1.83 o 
   3   9  18       33.58       38.88      2.50 o 
   4   9  18      100.19      112.26      3.78 o 
   0  10  18       44.73       53.33      3.95 o 
   1  10  18       23.97       25.54      2.17 o 
   2  10  18        3.85        5.39      1.92 o 
   3  10  18       37.86       45.30      2.94 o 
   1  11  18        0.78        1.56      1.89 o 
   1   1  19      218.80      207.49      2.48 o 
   2   1  19       16.59       15.56      0.89 o 
   3   1  19      468.84      469.05      3.87 o 
   4   1  19      505.72      505.18      4.80 o 
   5   1  19      209.95      214.03      3.35 o 
   6   1  19       97.65      106.03      2.95 o 
   7   1  19      100.92      104.41      3.50 o 
   0   2  19      896.80      891.36      8.48 o 
   1   2  19      707.49      691.87      5.39 o 
   2   2  19       29.91       35.80      1.39 o 
   3   2  19        8.98       10.15      1.16 o 
   4   2  19     1462.67     1537.24     11.45 o 
   5   2  19        5.76        5.80      1.47 o 
   6   2  19        5.64        5.31      1.72 o 
   7   2  19        2.48        5.48      2.02 o 
   1   3  19       38.99       40.22      1.33 o 
   2   3  19        0.05       -1.40      0.93 o 
   3   3  19        1.15       -1.12      1.09 o 
   4   3  19      826.82      781.55      7.28 o 
   5   3  19      806.94      763.19      7.42 o 
   6   3  19       90.24      100.51      3.56 o 
   7   3  19       62.10       73.90      3.41 o 
   0   4  19       80.81       82.59      2.37 o 
   1   4  19       38.98       47.96      1.39 o 
   2   4  19        0.96        0.01      0.97 o 
   3   4  19       24.62       19.76      1.64 o 
   4   4  19        1.08        5.63      1.33 o 
   5   4  19       84.27       85.28      2.88 o 
   6   4  19        0.55        1.24      1.84 o 
   7   4  19        1.66        3.73      2.03 o 
   1   5  19        9.91        9.28      1.09 o 
   2   5  19       15.47       17.88      1.35 o 
   3   5  19       16.15       19.20      1.71 o 
   4   5  19      289.96      242.70      4.52 o 
   5   5  19      268.43      262.68      4.77 o 
   6   5  19       70.96       81.55      3.33 o 
   0   6  19      100.30      100.67      3.07 o 
   1   6  19      307.46      289.39      4.07 o 
   2   6  19       13.37        9.63      1.32 o 
   3   6  19       24.31       29.23      1.82 o 
   4   6  19        0.29        1.31      1.78 o 
   5   6  19      255.45      240.66      4.97 o 
   6   6  19        7.35        9.63      1.96 o 
   1   7  19        3.62        4.70      1.11 o 
   2   7  19        1.80        1.36      1.41 o 
   3   7  19       83.49       83.32      3.06 o 
   4   7  19       45.96       29.48      2.36 o 
   5   7  19        2.24        5.65      2.13 o 
   0   8  19      340.14      342.43      7.10 o 
   1   8  19        5.02        3.11      1.48 o 
   2   8  19       17.55       18.06      1.94 o 
   3   8  19        3.35        0.42      1.72 o 
   4   8  19      114.07      122.16      3.79 o 
   5   8  19       76.46       70.61      3.83 o 
   1   9  19       22.08       18.93      2.14 o 
   2   9  19       17.66       14.31      2.13 o 
   3   9  19        5.07        4.69      1.95 o 
   4   9  19       10.10       23.06      2.43 o 
   0  10  19       39.35       40.87      4.18 o 
   1  10  19      110.43      114.64      3.69 o 
   2  10  19       19.41       21.54      2.57 o 
   3  10  19        0.04       -0.76      2.23 o 
   0   0  20        2.19        1.31      1.16 o 
   1   0  20      211.36      193.80      3.59 o 
   2   0  20     3040.76     2876.85     27.70 o 
   3   0  20       86.89       86.28      2.81 o 
   4   0  20      320.19      328.53      6.43 o 
   5   0  20       81.25       74.90      3.31 o 
   6   0  20       15.08       12.82      2.38 o 
   7   0  20       18.19       21.08      3.06 o 
   1   1  20      193.92      183.79      2.56 o 
   2   1  20      254.60      254.35      3.80 o 
   3   1  20      217.13      200.09      2.75 o 
   4   1  20        2.78        2.30      1.18 o 
   5   1  20      197.20      203.69      3.44 o 
   6   1  20       13.66       15.31      1.76 o 
   7   1  20       20.72       20.84      2.23 o 
   0   2  20        4.11        9.55      1.48 o 
   1   2  20        0.05        2.16      0.87 o 
   2   2  20      437.08      438.24      4.90 o 
   3   2  20       97.26       86.28      2.33 o 
   4   2  20      293.35      291.46      4.41 o 
   5   2  20      117.01      116.83      2.93 o 
   6   2  20       33.67       36.99      2.11 o 
   7   2  20       97.17       97.73      3.66 o 
   1   3  20        7.72        6.63      0.92 o 
   2   3  20        0.04       -1.19      1.11 o 
   3   3  20       20.13       19.17      1.61 o 
   4   3  20        1.03        0.16      1.29 o 
   5   3  20       31.45       33.41      2.02 o 
   6   3  20        1.19        3.06      1.90 o 
   7   3  20        6.75       11.02      2.36 o 
   0   4  20        0.02       -0.06      1.14 o 
   1   4  20       35.20       34.80      1.28 o 
   2   4  20        0.02       -1.41      1.14 o 
   3   4  20      101.00       92.94      2.86 o 
   4   4  20       36.37       27.60      2.02 o 
   5   4  20       72.25       68.42      2.99 o 
   6   4  20       80.32       93.90      3.53 o 
   1   5  20        0.24        0.46      0.99 o 
   2   5  20       10.09        7.79      1.21 o 
   3   5  20       21.71       18.98      1.83 o 
   4   5  20       11.03        5.47      1.76 o 
   5   5  20      105.58      101.91      3.60 o 
   6   5  20        5.09        8.45      2.08 o 
   0   6  20       11.12       12.87      1.54 o 
   1   6  20        1.17        1.64      1.05 o 
   2   6  20      213.45      186.04      3.33 o 
   3   6  20      156.29      135.85      3.40 o 
   4   6  20        2.06        1.62      1.92 o 
   5   6  20       14.62       19.93      2.49 o 
   6   6  20        3.08        4.58      2.15 o 
   1   7  20       69.60       72.37      2.28 o 
   2   7  20        0.23       -0.83      1.60 o 
   3   7  20       17.42       16.99      2.12 o 
   4   7  20        2.05        1.73      1.94 o 
   5   7  20      130.25      135.03      5.03 o 
   0   8  20       30.64       32.88      2.94 o 
   1   8  20       72.83       70.18      2.93 o 
   2   8  20      151.81      155.54      3.88 o 
   3   8  20       18.83       29.39      2.50 o 
   4   8  20       47.45       47.48      2.93 o 
   1   9  20      103.33      121.12      3.93 o 
   2   9  20        0.02        1.57      2.17 o 
   3   9  20        2.27        1.88      2.27 o 
   0  10  20        9.74       12.66      3.39 o 
   1  10  20        1.98        1.91      3.03 o 
   2  10  20        4.04        7.11      2.36 o 
   1   1  21       34.43       34.81      1.52 o 
   2   1  21     4503.46     4379.63     29.83 o 
   3   1  21      224.73      226.76      3.18 o 
   4   1  21       74.04       67.58      2.16 o 
   5   1  21       55.35       71.82      2.34 o 
   6   1  21       13.12       14.27      1.76 o 
   7   1  21      100.78      109.26      4.34 o 
   0   2  21      271.43      260.86      4.10 o 
   1   2  21      169.26      165.69      2.82 o 
   2   2  21      201.18      205.64      3.04 o 
   3   2  21       20.37       13.71      1.40 o 
   4   2  21        0.01       -0.65      1.20 o 
   5   2  21      222.96      228.08      3.73 o 
   6   2  21      143.73      158.56      3.62 o 
   7   2  21       50.71       60.45      3.56 o 
   1   3  21      441.88      422.14      4.35 o 
   2   3  21      299.12      288.58      4.98 o 
   3   3  21       74.77       66.53      2.28 o 
   4   3  21        0.08       -1.15      1.25 o 
   5   3  21       35.48       34.23      2.28 o 
   6   3  21        2.41        2.31      1.93 o 
   0   4  21      114.15      126.66      2.94 o 
   1   4  21       22.13       18.52      1.14 o 
   2   4  21       77.10       82.06      2.42 o 
   3   4  21       22.46       20.09      1.96 o 
   4   4  21        0.10       -2.17      1.45 o 
   5   4  21       24.53       27.36      2.28 o 
   6   4  21        0.55        4.24      2.14 o 
   1   5  21       68.11       60.67      1.80 o 
   2   5  21      313.36      266.12      4.08 o 
   3   5  21        0.13       -0.19      1.53 o 
   4   5  21        0.03       -0.48      1.90 o 
   5   5  21       15.03       13.04      2.25 o 
   6   5  21       37.46       43.80      3.05 o 
   0   6  21       46.18       43.84      2.44 o 
   1   6  21       20.32       20.31      1.63 o 
   2   6  21       13.66       15.50      1.88 o 
   3   6  21        7.23        7.70      2.02 o 
   4   6  21        8.04        5.92      2.04 o 
   5   6  21       98.65       96.56      4.14 o 
   1   7  21        2.55        0.71      1.57 o 
   2   7  21      346.26      308.50      5.97 o 
   3   7  21       12.00       12.93      2.15 o 
   4   7  21       13.66       13.98      2.47 o 
   5   7  21        2.91        8.33      2.42 o 
   0   8  21       23.82       23.09      3.44 o 
   1   8  21        9.58        8.65      1.99 o 
   2   8  21       19.59       17.05      2.39 o 
   3   8  21        0.43        0.49      1.93 o 
   4   8  21        5.77        9.72      2.22 o 
   1   9  21       46.12       57.31      3.35 o 
   2   9  21       90.87       85.39      4.00 o 
   3   9  21       27.95       28.31      2.90 o 
   0  10  21        3.04        8.85      3.00 o 
   1  10  21       17.53       19.86      2.89 o 
   0   0  22        4.25        1.32      1.61 o 
   1   0  22      126.65      131.30      7.07 o 
   2   0  22     4293.32     4287.42     41.89 o 
   3   0  22      213.00      203.56      3.85 o 
   4   0  22       55.41       55.23      2.76 o 
   5   0  22      169.03      145.31      5.92 o 
   6   0  22       31.34       27.56      3.20 o 
   1   1  22      104.34      100.00      2.69 o 
   2   1  22       37.04       36.34      3.02 o 
   3   1  22       81.32       76.31      2.01 o 
   4   1  22        7.19       10.49      1.30 o 
   5   1  22        3.67        1.24      1.54 o 
   6   1  22        2.13        3.44      1.73 o 
   0   2  22     1029.88      968.37     12.81 o 
   1   2  22       33.87       31.25      1.93 o 
   2   2  22      531.44      525.99      5.70 o 
   3   2  22      129.93      125.95      2.79 o 
   4   2  22       19.55       16.01      1.61 o 
   5   2  22       18.92       14.12      1.75 o 
   6   2  22        0.00       -2.03      1.97 o 
   1   3  22       27.67       36.78      1.56 o 
   2   3  22        0.26       -0.89      1.13 o 
   3   3  22       29.44       32.08      2.15 o 
   4   3  22        8.23        4.12      1.64 o 
   5   3  22        0.48       -0.87      1.77 o 
   6   3  22        5.28        0.63      2.19 o 
   0   4  22       34.61       34.40      2.29 o 
   1   4  22       27.03       31.92      1.69 o 
   2   4  22        0.37        1.01      1.54 o 
   3   4  22      329.16      301.65      5.28 o 
   4   4  22       28.32       29.62      2.48 o 
   5   4  22       10.12       18.44      2.35 o 
   6   4  22       43.31       42.67      3.21 o 
   1   5  22        1.13        0.42      1.39 o 
   2   5  22       49.77       53.47      2.45 o 
   3   5  22        4.06        1.69      1.76 o 
   4   5  22       55.42       49.29      3.12 o 
   5   5  22       10.44        7.26      2.16 o 
   0   6  22       46.61       38.80      2.90 o 
   1   6  22        4.40        3.44      1.51 o 
   2   6  22      230.06      195.60      4.36 o 
   3   6  22       23.09       18.10      2.30 o 
   4   6  22        0.00       -0.21      2.05 o 
   5   6  22       21.66       30.30      2.91 o 
   1   7  22       37.73       41.01      2.59 o 
   2   7  22       23.24       31.08      2.62 o 
   3   7  22        4.41        0.61      2.07 o 
   4   7  22       10.89        3.60      2.23 o 
   0   8  22       43.09       41.58      3.67 o 
   1   8  22        3.52        6.75      2.42 o 
   2   8  22      143.78      117.25      4.57 o 
   3   8  22       82.47      100.50      5.48 o 
   1   9  22       11.38       12.72      2.72 o 
   2   9  22       54.76       57.94      3.94 o 
   1   1  23      131.16      119.48      3.34 o 
   2   1  23       26.63       28.41      2.00 o 
   3   1  23       63.24       61.95      2.17 o 
   4   1  23       30.28       26.65      1.80 o 
   5   1  23       13.62       11.13      2.02 o 
   6   1  23       32.55       36.78      3.04 o 
   0   2  23     2380.73     2484.69     29.81 o 
   1   2  23        9.89        7.51      1.69 o 
   2   2  23        0.90        0.93      1.42 o 
   3   2  23       20.75       21.75      1.60 o 
   4   2  23        9.67       10.05      1.84 o 
   5   2  23        8.68        8.17      2.19 o 
   6   2  23        9.47        9.11      2.68 o 
   1   3  23       52.65       44.85      2.94 o 
   2   3  23      169.86      155.99      3.70 o 
   3   3  23        2.05        1.66      1.65 o 
   4   3  23        9.79        8.48      1.77 o 
   5   3  23        0.79        2.49      2.02 o 
   6   3  23        0.37       -3.67      2.44 o 
   0   4  23        3.75        3.28      2.02 o 
   1   4  23       40.97       38.25      2.22 o 
   2   4  23       16.54       19.75      1.99 o 
   3   4  23       20.68       24.43      2.22 o 
   4   4  23        0.79       -0.26      1.90 o 
   5   4  23        1.60       -3.21      2.14 o 
   1   5  23        5.17        3.82      1.58 o 
   2   5  23        4.77        1.75      1.69 o 
   3   5  23       67.19       69.14      3.22 o 
   4   5  23        1.37        1.42      2.10 o 
   5   5  23        0.50       -0.52      2.13 o 
   0   6  23      452.38      468.11      8.68 o 
   1   6  23        0.03       -0.91      1.57 o 
   2   6  23        0.28       -0.01      1.80 o 
   3   6  23        5.92        4.66      2.14 o 
   4   6  23       37.00       41.33      3.05 o 
   5   6  23        8.74        6.37      2.51 o 
   1   7  23        8.16        3.27      1.89 o 
   2   7  23       12.60       11.75      2.24 o 
   3   7  23       12.67        5.15      2.24 o 
   4   7  23       16.58       16.48      2.59 o 
   0   8  23       70.00       70.69      4.92 o 
   1   8  23        4.36        7.78      2.69 o 
   2   8  23       20.82       22.24      2.83 o 
   3   8  23       30.06       30.51      3.08 o 
   1   9  23        0.35        1.29      2.33 o 
   0   0  24     6975.23     7131.32    110.00 o 
   1   0  24      130.36      116.92      5.36 o 
   2   0  24        3.18       -2.64      2.16 o 
   3   0  24      102.62      106.50      7.29 o 
   4   0  24       36.58       40.09      3.78 o 
   5   0  24       48.31       44.87      3.71 o 
   6   0  24       97.40      128.22      7.11 o 
   1   1  24        5.11        1.38      2.67 o 
   2   1  24      192.21      181.45      3.93 o 
   3   1  24      242.61      243.31      4.68 o 
   4   1  24        0.14       -0.92      1.59 o 
   5   1  24        0.01       -0.83      1.81 o 
   6   1  24        2.11        1.12      2.11 o 
   0   2  24     5390.14     5246.09     71.69 o 
   1   2  24        2.48        1.14      1.79 o 
   2   2  24        2.10        0.87      1.68 o 
   3   2  24       17.11       18.71      2.09 o 
   4   2  24       25.97       26.17      2.54 o 
   5   2  24        2.32        3.08      2.18 o 
   6   2  24        6.59        7.53      2.80 o 
   1   3  24       18.44       14.91      2.15 o 
   2   3  24       17.92       23.56      2.19 o 
   3   3  24       30.82       28.96      2.36 o 
   4   3  24       89.54       90.13      3.70 o 
   5   3  24       12.56       10.98      2.75 o 
   0   4  24     1063.13      931.16     14.38 o 
   1   4  24       38.84       36.36      2.45 o 
   2   4  24       88.55       94.96      3.30 o 
   3   4  24      234.72      247.23      5.01 o 
   4   4  24        0.94        0.16      2.03 o 
   5   4  24       50.55       51.65      3.59 o 
   1   5  24       37.97       36.28      2.42 o 
   2   5  24        8.18        7.40      1.81 o 
   3   5  24       97.32       96.36      3.72 o 
   4   5  24       23.69       15.66      2.56 o 
   5   5  24       24.73       32.09      3.25 o 
   0   6  24     1166.60     1068.60     16.18 o 
   1   6  24        3.41        5.24      1.88 o 
   2   6  24       13.22       16.57      2.42 o 
   3   6  24        6.47        7.03      2.23 o 
   4   6  24       72.12       70.34      3.70 o 
   1   7  24        0.75       -2.10      2.01 o 
   2   7  24       18.29       28.86      2.70 o 
   3   7  24       24.00       23.48      2.67 o 
   0   8  24      113.41       91.81      5.56 o 
   1   8  24        4.81        2.65      2.46 o 
   2   8  24        2.85       -2.17      2.38 o 
   1   1  25      140.75      129.68      4.61 o 
   2   1  25       24.90       21.05      2.40 o 
   3   1  25       27.45       25.60      2.40 o 
   4   1  25       80.18       75.50      3.42 o 
   5   1  25        1.81        0.69      1.85 o 
   0   2  25      433.16      568.78     12.81 o 
   1   2  25      123.35      132.18      4.36 o 
   2   2  25       21.24       23.79      2.41 o 
   3   2  25        1.13        2.86      1.86 o 
   4   2  25       12.39       10.36      2.23 o 
   5   2  25       19.70       22.86      2.85 o 
   1   3  25       47.60       49.48      3.06 o 
   2   3  25      170.41      168.08      4.85 o 
   3   3  25        0.93        1.58      1.86 o 
   4   3  25        9.41       10.22      2.43 o 
   5   3  25        0.43       -0.08      2.50 o 
   0   4  25       23.26       48.83      4.52 o 
   1   4  25        3.63        4.62      1.92 o 
   2   4  25        5.58       10.36      2.01 o 
   3   4  25       12.02       20.83      2.56 o 
   4   4  25       61.85       66.88      3.82 o 
   5   4  25        0.02       -3.70      2.46 o 
   1   5  25      152.50      155.25      4.21 o 
   2   5  25       67.67       67.20      4.22 o 
   3   5  25       11.47       14.31      2.66 o 
   4   5  25        0.74       -0.23      2.37 o 
   0   6  25       52.89       46.44      4.17 o 
   1   6  25       12.30       11.23      2.20 o 
   2   6  25        0.79        0.63      2.10 o 
   3   6  25        2.10       -0.95      2.24 o 
   1   7  25        0.53       -1.71      2.11 o 
   2   7  25        0.71        3.23      2.47 o 
   3   7  25        0.99       -0.33      2.39 o 
   0   8  25      101.33      102.52      7.62 o 
   1   8  25        3.49        0.74      2.52 o 
   0   0  26       40.46       53.44      6.92 o 
   1   0  26      111.16      101.33      7.59 o 
   2   0  26       18.01       18.43      3.12 o 
   3   0  26       27.78       26.19      3.33 o 
   4   0  26        5.72       -0.97      2.91 o 
   5   0  26        0.25       -1.14      2.81 o 
   1   1  26       72.13       70.66      3.70 o 
   2   1  26       74.58       81.23      3.60 o 
   3   1  26        0.06       -2.74      1.82 o 
   4   1  26       23.90       26.65      2.55 o 
   5   1  26       21.15       23.97      2.92 o 
   0   2  26      113.64      102.06      5.94 o 
   1   2  26       29.78       30.54      2.67 o 
   2   2  26      284.83      280.72      5.87 o 
   3   2  26        2.46       -0.14      1.86 o 
   4   2  26        0.06       -0.57      1.90 o 
   5   2  26        0.15       -1.29      2.26 o 
   1   3  26       24.17       14.36      2.33 o 
   2   3  26      164.75      185.04      4.72 o 
   3   3  26       10.48        8.96      2.17 o 
   4   3  26       35.85       51.88      3.83 o 
   0   4  26      186.18      171.78      8.29 o 
   1   4  26        0.21       -0.32      2.01 o 
   2   4  26      828.16      851.88     10.86 o 
   3   4  26       66.76       67.95      3.66 o 
   4   4  26       11.46       22.30      3.15 o 
   1   5  26      239.57      233.93      5.51 o 
   2   5  26        7.83       10.23      2.18 o 
   3   5  26        0.28       -1.39      2.25 o 
   4   5  26       13.29       14.87      3.08 o 
   0   6  26       43.32       44.28      4.62 o 
   1   6  26        2.49        2.99      2.25 o 
   2   6  26       38.63       36.33      2.99 o 
   3   6  26        1.40       -0.98      2.49 o 
   1   7  26        8.54       11.48      3.06 o 
   2   7  26       11.30       11.95      3.10 o 
   1   1  27      394.12      374.94      7.43 o 
   2   1  27      525.25      520.79      8.32 o 
   3   1  27       37.50       31.87      2.78 o 
   4   1  27       29.65       25.83      2.76 o 
   0   2  27       19.17       21.77      3.80 o 
   1   2  27        4.93        3.87      2.23 o 
   2   2  27        1.66        7.34      2.40 o 
   3   2  27       30.12       33.53      2.74 o 
   4   2  27       34.00       49.18      3.30 o 
   1   3  27       78.37       83.07      3.82 o 
   2   3  27      663.29      649.24     11.87 o 
   3   3  27       66.33       72.19      3.52 o 
   4   3  27       10.12       10.35      2.52 o 
   0   4  27        3.12        4.64      3.32 o 
   1   4  27        2.35        1.04      1.99 o 
   2   4  27       66.37       85.49      3.74 o 
   3   4  27        0.00       -2.44      2.02 o 
   1   5  27        0.00        1.39      2.21 o 
   2   5  27      346.91      331.28      7.17 o 
   3   5  27       24.53       31.91      3.27 o 
   0   6  27        8.66       14.33      5.16 o 
   1   6  27        0.30        1.06      2.52 o 
   2   6  27       40.48       44.40      3.45 o 
   0   0  28        0.60       -3.36      4.02 o 
   1   0  28      261.24      270.57      9.11 o 
   2   0  28       55.62       59.22      5.29 o 
   3   0  28        3.96        5.57      3.30 o 
   4   0  28        0.18       -3.83      2.90 o 
   1   1  28       26.54       34.40      3.11 o 
   2   1  28       58.71       60.92      3.72 o 
   3   1  28        2.33        2.93      2.35 o 
   4   1  28        8.25        8.41      2.52 o 
   0   2  28        5.14        1.34      3.09 o 
   1   2  28       86.30       87.85      4.24 o 
   2   2  28      189.92      195.97      6.11 o 
   3   2  28       30.83       33.10      2.95 o 
   4   2  28       21.24       22.61      3.90 o 
   1   3  28       25.37       30.37      2.84 o 
   2   3  28       17.41       27.14      2.80 o 
   3   3  28       40.53       50.94      3.41 o 
   0   4  28        0.05       -2.26      3.49 o 
   1   4  28        0.61       -2.89      1.93 o 
   2   4  28       88.69       77.83      4.10 o 
   3   4  28        0.60        3.32      2.49 o 
   1   5  28        7.38        3.79      2.29 o 
   2   5  28       11.81       24.14      3.04 o 
   0   6  28        4.25        0.52      6.21 o 
   1   1  29      113.92      117.68      4.85 o 
   2   1  29       13.13       13.69      2.67 o 
   3   1  29        1.64       -0.34      2.20 o 
   0   2  29       49.05       61.57      5.22 o 
   1   2  29      105.45      105.84      4.68 o 
   2   2  29       90.37      110.83      4.43 o 
   3   2  29        3.92        3.72      2.39 o 
   1   3  29       47.32       41.60      3.32 o 
   2   3  29        0.41       -1.36      2.07 o 
   0   4  29       13.00       17.64      3.80 o 
   1   4  29        9.64        6.93      2.29 o 
   2   4  29        4.53        8.85      2.51 o 
   0   0  30      366.32      376.94     16.82 o 
   1   0  30       10.89       15.59      3.99 o 
   2   0  30        9.05        8.67      3.61 o 
   1   1  30        1.95        0.39      2.32 o 
   2   1  30        1.76        4.37      2.43 o 
   0   2  30       51.89       47.77      5.03 o 
   1   2  30        8.39       11.48      3.19 o 
   2   2  30        1.27        1.83      2.39 o 
   1   3  30        0.03        4.24      2.32 o 
                                                 
